# Supplementary material for: 5,6,7,8-Tetra­hydro­quinoline 1-oxide hemihydrate
Source: Acta Crystallogr Sect E Struct Rep Online. 2010 Mar 13;66(Pt 4):o806–7. doi: 10.1107/S1600536810008779 (PMC2984073; doi:10.1107/S1600536810008779)
Supplement: Supplementary file 1 [file e-66-0o806-sup1.cif]

##############################################################################
###                                                                        ###
###        Electronic paper (Acta Crystallographica Section E)             ###
###                                                                        ###
##############################################################################
#                                                                            #
# This CIF contains the data in a paper accepted for publication in Acta     #
# Crystallographica Section E. It conforms to the requirements of Notes      #
# for Authors for Section E, and has been peer reviewed under the auspices   #
# of the IUCr Commission on Journals.                                        #
#                                                                            #
# Full details of the Crystallographic Information File format               #
# are given in the paper "The Crystallographic Information File (CIF):       #
# a New Standard Archive File for Crystallography" by S. R. Hall, F. H.      #
# Allen and I. D. Brown [Acta Cryst. (1991), A47, 655-685].                  #
#                                                                            #
# The current version of the core CIF dictionary is obtainable from          #
# ftp://ftp.iucr.org/pub/cif_core.dic. The current version number is 2.4.    #
#                                                                            #
# Software is freely available for graphical display of the structure(s) in  #
# this CIF.  For information consult the CIF home page http://www.iucr.org/  #
# cif/home.html                                                              #
#                                                                            #
# This file may be used for bona fide research purposes within the           #
# scientific community so long as proper attribution is given to the journal # 
# article from which it was obtained.                                        #
#                                                                            #
##############################################################################
                                             
data_I
_audit_creation_method     SHELXL-97
_chemical_name_systematic
;
5,6,7,8-Tetrahydroquinoline 1-oxide hemihydrate
;
_chemical_name_common     ?
_chemical_formula_moiety     'C9 H11 N O, 0.5(H2 O)'
_chemical_formula_sum     'C9 H12 N1 O1.5'
_chemical_formula_iupac     'C9 H11 N O, 0.5H2 O'
_chemical_formula_weight     158.20
_chemical_melting_point     ?
_symmetry_cell_setting     orthorhombic
_symmetry_space_group_name_H-M     'P b c a'
_symmetry_space_group_name_Hall     '-P 2ac 2ab'
loop_
    _symmetry_equiv_pos_as_xyz
    'x, y, z'
    '-x+1/2, -y, z+1/2'
    'x+1/2, -y+1/2, -z'
    '-x, y+1/2, -z+1/2'
    '-x, -y, -z'
    'x-1/2, y, -z-1/2'
    '-x-1/2, y-1/2, z'
    'x, -y-1/2, z-1/2'
_cell_length_a     14.725(4)
_cell_length_b     14.464(4)
_cell_length_c     15.474(3)
_cell_angle_alpha     90.00
_cell_angle_beta     90.00
_cell_angle_gamma     90.00
_cell_volume     3295.7(14)
_cell_formula_units_Z     16
_cell_measurement_reflns_used     3676
_cell_measurement_theta_min     5.72
_cell_measurement_theta_max     66.90
_cell_measurement_temperature     293(2)
_exptl_crystal_description     block
_exptl_crystal_colour     colourless
_exptl_crystal_size_max     0.28
_exptl_crystal_size_mid     0.26
_exptl_crystal_size_min     0.21
_exptl_crystal_density_diffrn     1.275
_exptl_crystal_density_meas     ?
_exptl_crystal_density_method     'not measured'
_exptl_crystal_F_000     1360
_exptl_absorpt_coefficient_mu     0.702
_exptl_absorpt_correction_type     multi-scan
_exptl_absorpt_process_details
;
(SADABS; Bruker, 2005)
;
_exptl_absorpt_correction_T_min     0.8320
_exptl_absorpt_correction_T_max     0.8728
_exptl_special_details
;
^1^H MNR (400 MHz, CDCl~3~) <i>\d</i>: 8.13 (<i>d</i>, 1H, <i>J </i>= 6.0 Hz),
7.04--6.99 (<i>m</i>, 2H), 2.93 (<i>t</i>, 2H, <i>J</i> = 6.4 Hz), 2.75
(<i>t</i>, 2H, <i>J</i> = 6.4 Hz), 2.40 (<i>br s</i>, 1H), 1.92--1.85
(<i>m</i>, 2H), 1,78--1.72 (<i>m</i>, 2H); ^13^C MNR (100 MHz, CDCl~3~)
<i>\d</i>: 148.8, 136.9, 136.4, 126.6, 121.9, 28.6, 24.6, 21.8, 21.6; IR (KBr,
<i>\n</i>, cm^-1^): 3368 (<i>s</i>, OH), 3312 (<i>s</i>, OH), 3076 (<i>m</i>),
3050 (<i>m</i>), 3009 (<i>m</i>), 2935 (<i>s</i>), 2871 (<i>m</i>), 2837
(<i>m</i>), 2498 (<i>w</i>), 2410 (<i>w</i>), 2151 (<i>w</i>), 1970
(<i>w</i>), 1686 (<i>m</i>, NO), 1596 (<i>m</i>), 1482 (<i>m</i>), 1449
(<i>s</i>), 1334 (<i>m</i>), 1253 (<i>s</i>), 1232 (<i>s</i>), 1211
(<i>s</i>), 1194 (<i>s</i>), 1155 (<i>m</i>), 1089 (<i>m</i>), 1074
(<i>s</i>), 1041 (<i>m</i>), 971 (<i>s</i>), 897 (<i>m</i>), 865 (<i>w</i>),
830 (<i>m</i>), 797 (<i>s</i>), 701 (<i>m</i>), 676 (<i>m</i>).
;
_diffrn_ambient_temperature     293(2)
_diffrn_radiation_type     CuK\a
_diffrn_radiation_wavelength     1.54178
_diffrn_radiation_source     'fine-focus sealed tube'
_diffrn_radiation_monochromator     graphite
_diffrn_measurement_device_type     'Bruker SMART APEXII CCD diffractometer'
_diffrn_measurement_method     '\f and \w scans'
_diffrn_detector_area_resol_mean     ?
_diffrn_reflns_number     11258
_diffrn_reflns_av_R_equivalents     0.0534
_diffrn_reflns_av_sigmaI/netI     0.0414
_diffrn_reflns_theta_min     5.15
_diffrn_reflns_theta_max     65.37
_diffrn_reflns_theta_full     65.37
_diffrn_measured_fraction_theta_max     0.964
_diffrn_measured_fraction_theta_full     0.964
_diffrn_reflns_limit_h_min     -17
_diffrn_reflns_limit_h_max     16
_diffrn_reflns_limit_k_min     -16
_diffrn_reflns_limit_k_max     17
_diffrn_reflns_limit_l_min     -18
_diffrn_reflns_limit_l_max     10
_diffrn_standards_number     ?
_diffrn_standards_interval_count     ?
_diffrn_standards_interval_time     ?
_diffrn_standards_decay_%     ?
_refine_special_details
;
Refinement of <i>F</i>^2^ against ALL reflections. The weighted <i>R</i>-factor
wR and goodness of fit <i>S</i> are based on <i>F</i>^2^, conventional
<i>R</i>-factors <i>R</i> are based on <i>F</i>, with <i>F</i> set to zero for
negative <i>F</i>^2^. The threshold expression of <i>F</i>^2^ >
\s(<i>F</i>^2^) is used only for calculating <i>R</i>-factors(gt) etc. and is
not relevant to the choice of reflections for refinement. <i>R</i>-factors
based on <i>F</i>^2^ are statistically about twice as large as those based on
<i>F</i>, and <i>R</i>- factors based on ALL data will be even larger.
;
_reflns_number_total     2727
_reflns_number_gt     1989
_reflns_threshold_expression     I>2\s(I)
_refine_ls_structure_factor_coef     Fsqd
_refine_ls_matrix_type     full
_refine_ls_R_factor_all     0.0807
_refine_ls_R_factor_gt     0.0512
_refine_ls_wR_factor_gt     0.1591
_refine_ls_wR_factor_ref     0.2048
_refine_ls_goodness_of_fit_ref     1.388
_refine_ls_restrained_S_all     1.388
_refine_ls_number_reflns     2727
_refine_ls_number_parameters     215
_refine_ls_number_restraints     0
_refine_ls_hydrogen_treatment     mixed
_refine_ls_weighting_scheme     calc
_refine_ls_weighting_details
         'calc w=1/[\s^2^(Fo^2^)+(0.1000P)^2^+0.0000P] where P=(Fo^2^+2Fc^2^)/3'
_atom_sites_solution_hydrogens     geom
_atom_sites_solution_primary     direct
_atom_sites_solution_secondary     difmap
_refine_ls_shift/su_max     0.000
_refine_ls_shift/su_mean     0.000
_refine_diff_density_max     0.436
_refine_diff_density_min     -0.242
_refine_ls_extinction_method     'SHELXL97 (Sheldrick, 2008)'
_refine_ls_extinction_coef     0.0014(4)
_refine_ls_extinction_expression
                                  'Fc^*^=kFc[1+0.001xFc^2^\l^3^/sin(2\q)]^-1/4^'
loop_
    _atom_type_symbol
    _atom_type_description
    _atom_type_scat_dispersion_real
    _atom_type_scat_dispersion_imag
    _atom_type_scat_source
    'C' 'C' 0.0181 0.0091
                         'International Tables Vol C Tables 4.2.6.8 and 6.1.1.4'
    'H' 'H' 0.0000 0.0000
                         'International Tables Vol C Tables 4.2.6.8 and 6.1.1.4'
    'N' 'N' 0.0311 0.0180
                         'International Tables Vol C Tables 4.2.6.8 and 6.1.1.4'
    'O' 'O' 0.0492 0.0322
                         'International Tables Vol C Tables 4.2.6.8 and 6.1.1.4'
_computing_data_collection     'APEX2 (Bruker, 2005)'
_computing_cell_refinement     'SAINT (Bruker, 2005)'
_computing_data_reduction     'SAINT (Bruker, 2005)'
_computing_structure_solution     'SHELXS97 (Sheldrick, 2008)'
_computing_structure_refinement     'SHELXL97 (Sheldrick, 2008)'
_computing_molecular_graphics     'ORTEP-3 for Windows (Farrugia, 1997)'
_computing_publication_material
                         'SHELXL97 (Sheldrick, 2008) and WinGX (Farrugia, 1999)'
loop_
    _atom_site_type_symbol
    _atom_site_label
    _atom_site_fract_x
    _atom_site_fract_y
    _atom_site_fract_z
    _atom_site_U_iso_or_equiv
    _atom_site_adp_type
    _atom_site_calc_flag
    _atom_site_refinement_flags
    _atom_site_occupancy
    _atom_site_disorder_assembly
    _atom_site_disorder_group
    O O1A 0.11925(15) 0.33158(10) 0.13008(9) 0.0703(6) Uani d . 1 . .
    N N1A 0.13994(15) 0.41708(12) 0.11018(11) 0.0502(6) Uani d . 1 . .
    C C2A 0.16947(18) 0.47498(16) 0.17206(15) 0.0581(7) Uani d . 1 . .
    H H2A 0.1737 0.4547 0.2290 0.087 Uiso calc R 1 . .
    C C3A 0.1930(2) 0.56261(17) 0.15166(17) 0.0666(8) Uani d . 1 . .
    H H3A 0.2143 0.6025 0.1942 0.100 Uiso calc R 1 . .
    C C4A 0.1853(2) 0.59244(16) 0.06758(18) 0.0669(8) Uani d . 1 . .
    H H4A 0.2018 0.6527 0.0536 0.100 Uiso calc R 1 . .
    C C5A 0.1449(2) 0.56465(16) -0.08980(17) 0.0686(8) Uani d . 1 . .
    H H51A 0.0900 0.6010 -0.0964 0.103 Uiso calc R 1 . .
    H H52A 0.1961 0.6041 -0.1041 0.103 Uiso calc R 1 . .
    C C6A 0.1422(2) 0.4849(2) -0.15194(16) 0.0774(9) Uani d . 1 . .
    H H61A 0.1268 0.5075 -0.2091 0.116 Uiso calc R 1 . .
    H H62A 0.2018 0.4566 -0.1551 0.116 Uiso calc R 1 . .
    C C7A 0.0749(2) 0.41457(18) -0.12508(14) 0.0673(8) Uani d . 1 . .
    H H71A 0.0741 0.3649 -0.1672 0.101 Uiso calc R 1 . .
    H H72A 0.0149 0.4424 -0.1242 0.101 Uiso calc R 1 . .
    C C8A 0.09560(19) 0.37485(14) -0.03650(13) 0.0534(7) Uani d . 1 . .
    H H81A 0.0408 0.3472 -0.0132 0.080 Uiso calc R 1 . .
    H H82A 0.1405 0.3262 -0.0426 0.080 Uiso calc R 1 . .
    C C9A 0.13012(16) 0.44502(14) 0.02589(12) 0.0455(6) Uani d . 1 . .
    C C10A 0.15331(17) 0.53397(15) 0.00343(15) 0.0520(6) Uani d . 1 . .
    O O1B 0.13846(14) 0.36329(13) 0.38241(10) 0.0701(6) Uani d . 1 . .
    N N1B 0.05059(15) 0.35441(11) 0.39183(10) 0.0489(6) Uani d . 1 . .
    C C2B -0.0012(2) 0.33685(15) 0.32153(14) 0.0571(7) Uani d . 1 . .
    H H2B 0.0258 0.3314 0.2674 0.086 Uiso calc R 1 . .
    C C3B -0.0921(2) 0.32725(16) 0.32982(17) 0.0647(8) Uani d . 1 . .
    H H3B -0.1277 0.3148 0.2815 0.097 Uiso calc R 1 . .
    C C4B -0.1320(2) 0.33585(16) 0.40978(19) 0.0658(7) Uani d . 1 . .
    H H4B -0.1946 0.3297 0.4153 0.099 Uiso calc R 1 . .
    C C5B -0.1198(3) 0.3615(2) 0.57197(19) 0.0843(11) Uani d . 1 . .
    H H51B -0.1695 0.3179 0.5776 0.126 Uiso calc R 1 . .
    H H52B -0.1441 0.4232 0.5800 0.126 Uiso calc R 1 . .
    C C6B -0.0486(3) 0.3418(2) 0.64194(17) 0.0941(12) Uani d . 1 . .
    H H61B -0.0747 0.3538 0.6984 0.141 Uiso calc R 1 . .
    H H62B -0.0315 0.2771 0.6397 0.141 Uiso calc R 1 . .
    C C7B 0.0323(3) 0.3992(2) 0.63022(15) 0.0853(11) Uani d . 1 . .
    H H71B 0.0747 0.3870 0.6768 0.128 Uiso calc R 1 . .
    H H72B 0.0151 0.4638 0.6331 0.128 Uiso calc R 1 . .
    C C8B 0.0784(2) 0.38036(16) 0.54433(14) 0.0591(7) Uani d . 1 . .
    H H81B 0.1162 0.4329 0.5295 0.089 Uiso calc R 1 . .
    H H82B 0.1177 0.3270 0.5505 0.089 Uiso calc R 1 . .
    C C9B 0.01368(19) 0.36319(13) 0.47254(13) 0.0475(6) Uani d . 1 . .
    C C10B -0.0792(2) 0.35369(15) 0.48235(15) 0.0569(7) Uani d . 1 . .
    O O2 0.21964(17) 0.24427(13) 0.26255(13) 0.0781(7) Uani d . 1 . .
    H H21 0.188(2) 0.269(2) 0.213(2) 0.117 Uiso d . 1 . .
    H H22 0.195(2) 0.280(2) 0.308(2) 0.117 Uiso d . 1 . .
loop_
    _atom_site_aniso_label
    _atom_site_aniso_U_11
    _atom_site_aniso_U_22
    _atom_site_aniso_U_33
    _atom_site_aniso_U_12
    _atom_site_aniso_U_13
    _atom_site_aniso_U_23
    O1A 0.1126(19) 0.0511(9) 0.0473(9) -0.0176(9) -0.0026(9) 0.0080(7)
    N1A 0.0606(16) 0.0485(10) 0.0415(9) -0.0037(8) 0.0024(8) -0.0043(8)
    C2A 0.0615(18) 0.0618(14) 0.0510(11) -0.0026(12) -0.0041(11) -0.0143(11)
    C3A 0.067(2) 0.0616(14) 0.0708(15) -0.0049(12) -0.0088(14) -0.0202(12)
    C4A 0.070(2) 0.0476(12) 0.0833(17) -0.0082(12) 0.0021(15) -0.0046(12)
    C5A 0.079(2) 0.0593(14) 0.0676(14) -0.0017(13) 0.0070(14) 0.0177(12)
    C6A 0.099(3) 0.0823(18) 0.0509(12) 0.0069(16) 0.0040(14) 0.0130(13)
    C7A 0.086(3) 0.0698(16) 0.0463(12) 0.0007(14) -0.0053(12) -0.0003(11)
    C8A 0.069(2) 0.0491(12) 0.0426(11) -0.0037(10) 0.0005(11) -0.0051(9)
    C9A 0.0486(16) 0.0471(11) 0.0408(10) 0.0002(9) 0.0054(10) -0.0019(9)
    C10A 0.0497(17) 0.0473(12) 0.0590(12) -0.0006(9) 0.0060(11) 0.0004(11)
    O1B 0.0602(16) 0.0916(13) 0.0584(10) -0.0088(10) 0.0101(9) -0.0125(9)
    N1B 0.0553(16) 0.0495(10) 0.0418(9) -0.0027(8) 0.0034(9) -0.0025(8)
    C2B 0.071(2) 0.0567(13) 0.0439(11) -0.0008(12) -0.0046(12) -0.0036(10)
    C3B 0.074(2) 0.0562(14) 0.0638(15) -0.0020(12) -0.0162(14) 0.0025(11)
    C4B 0.0531(19) 0.0587(14) 0.0855(18) 0.0083(12) 0.0009(15) 0.0121(13)
    C5B 0.089(3) 0.0870(19) 0.0769(18) 0.0294(17) 0.0379(18) 0.0192(15)
    C6B 0.142(4) 0.086(2) 0.0537(15) 0.026(2) 0.0270(18) 0.0116(14)
    C7B 0.136(4) 0.0739(17) 0.0454(13) 0.0120(19) 0.0020(16) -0.0034(13)
    C8B 0.081(2) 0.0520(12) 0.0446(11) 0.0045(11) -0.0058(12) -0.0046(10)
    C9B 0.0632(19) 0.0377(10) 0.0416(11) 0.0064(9) 0.0042(10) 0.0016(8)
    C10B 0.065(2) 0.0469(12) 0.0583(13) 0.0125(11) 0.0090(12) 0.0092(10)
    O2 0.0836(19) 0.0752(12) 0.0755(11) 0.0184(10) 0.0147(11) 0.0021(9)
_geom_special_details
;
All esds (except the esd in the dihedral angle between two l.s. planes) are
estimated using the full covariance matrix. The cell esds are taken into
account individually in the estimation of esds in distances, angles and
torsion angles; correlations between esds in cell parameters are only used
when they are defined by crystal symmetry. An approximate (isotropic)
treatment of cell esds is used for estimating esds involving l.s. planes.
;
loop_
    _geom_bond_atom_site_label_1
    _geom_bond_atom_site_label_2
    _geom_bond_site_symmetry_2
    _geom_bond_distance
    _geom_bond_publ_flag
    O1A N1A . 1.310(2) ?
    N1A C2A . 1.344(3) ?
    N1A C9A . 1.373(3) ?
    C2A C3A . 1.351(3) ?
    C2A H2A . 0.9300 ?
    C3A C4A . 1.375(4) ?
    C3A H3A . 0.9300 ?
    C4A C10A . 1.387(4) ?
    C4A H4A . 0.9300 ?
    C5A C6A . 1.503(4) ?
    C5A C10A . 1.514(3) ?
    C5A H51A . 0.9700 ?
    C5A H52A . 0.9700 ?
    C6A C7A . 1.480(4) ?
    C6A H61A . 0.9700 ?
    C6A H62A . 0.9700 ?
    C7A C8A . 1.517(3) ?
    C7A H71A . 0.9700 ?
    C7A H72A . 0.9700 ?
    C8A C9A . 1.490(3) ?
    C8A H81A . 0.9700 ?
    C8A H82A . 0.9700 ?
    C9A C10A . 1.376(3) ?
    O1B N1B . 1.308(3) ?
    N1B C2B . 1.353(3) ?
    N1B C9B . 1.368(3) ?
    C2B C3B . 1.352(4) ?
    C2B H2B . 0.9300 ?
    C3B C4B . 1.375(4) ?
    C3B H3B . 0.9300 ?
    C4B C10B . 1.390(4) ?
    C4B H4B . 0.9300 ?
    C5B C10B . 1.514(4) ?
    C5B C6B . 1.534(5) ?
    C5B H51B . 0.9700 ?
    C5B H52B . 0.9700 ?
    C6B C7B . 1.462(5) ?
    C6B H61B . 0.9700 ?
    C6B H62B . 0.9700 ?
    C7B C8B . 1.517(4) ?
    C7B H71B . 0.9700 ?
    C7B H72B . 0.9700 ?
    C8B C9B . 1.484(3) ?
    C8B H81B . 0.9700 ?
    C8B H82B . 0.9700 ?
    C9B C10B . 1.383(4) ?
    O2 H21 . 0.96(3) ?
    O2 H22 . 0.95(4) ?
loop_
    _geom_angle_atom_site_label_1
    _geom_angle_atom_site_label_2
    _geom_angle_atom_site_label_3
    _geom_angle_site_symmetry_1
    _geom_angle_site_symmetry_3
    _geom_angle
    _geom_angle_publ_flag
    O1A N1A C2A . . 119.72(18) ?
    O1A N1A C9A . . 118.46(17) ?
    C2A N1A C9A . . 121.83(19) ?
    N1A C2A C3A . . 120.0(2) ?
    N1A C2A H2A . . 120.0 ?
    C3A C2A H2A . . 120.0 ?
    C2A C3A C4A . . 119.6(2) ?
    C2A C3A H3A . . 120.2 ?
    C4A C3A H3A . . 120.2 ?
    C3A C4A C10A . . 120.9(2) ?
    C3A C4A H4A . . 119.5 ?
    C10A C4A H4A . . 119.5 ?
    C6A C5A C10A . . 112.75(19) ?
    C6A C5A H51A . . 109.0 ?
    C10A C5A H51A . . 109.0 ?
    C6A C5A H52A . . 109.0 ?
    C10A C5A H52A . . 109.0 ?
    H51A C5A H52A . . 107.8 ?
    C7A C6A C5A . . 111.5(2) ?
    C7A C6A H61A . . 109.3 ?
    C5A C6A H61A . . 109.3 ?
    C7A C6A H62A . . 109.3 ?
    C5A C6A H62A . . 109.3 ?
    H61A C6A H62A . . 108.0 ?
    C6A C7A C8A . . 112.3(2) ?
    C6A C7A H71A . . 109.1 ?
    C8A C7A H71A . . 109.1 ?
    C6A C7A H72A . . 109.1 ?
    C8A C7A H72A . . 109.1 ?
    H71A C7A H72A . . 107.9 ?
    C9A C8A C7A . . 113.33(19) ?
    C9A C8A H81A . . 108.9 ?
    C7A C8A H81A . . 108.9 ?
    C9A C8A H82A . . 108.9 ?
    C7A C8A H82A . . 108.9 ?
    H81A C8A H82A . . 107.7 ?
    N1A C9A C10A . . 119.28(19) ?
    N1A C9A C8A . . 116.81(18) ?
    C10A C9A C8A . . 123.91(19) ?
    C9A C10A C4A . . 118.3(2) ?
    C9A C10A C5A . . 119.6(2) ?
    C4A C10A C5A . . 122.1(2) ?
    O1B N1B C2B . . 119.10(19) ?
    O1B N1B C9B . . 119.0(2) ?
    C2B N1B C9B . . 121.9(2) ?
    N1B C2B C3B . . 120.1(2) ?
    N1B C2B H2B . . 120.0 ?
    C3B C2B H2B . . 120.0 ?
    C2B C3B C4B . . 119.9(3) ?
    C2B C3B H3B . . 120.0 ?
    C4B C3B H3B . . 120.0 ?
    C3B C4B C10B . . 120.3(3) ?
    C3B C4B H4B . . 119.8 ?
    C10B C4B H4B . . 119.8 ?
    C10B C5B C6B . . 111.2(3) ?
    C10B C5B H51B . . 109.4 ?
    C6B C5B H51B . . 109.4 ?
    C10B C5B H52B . . 109.4 ?
    C6B C5B H52B . . 109.4 ?
    H51B C5B H52B . . 108.0 ?
    C7B C6B C5B . . 111.3(3) ?
    C7B C6B H61B . . 109.4 ?
    C5B C6B H61B . . 109.4 ?
    C7B C6B H62B . . 109.4 ?
    C5B C6B H62B . . 109.4 ?
    H61B C6B H62B . . 108.0 ?
    C6B C7B C8B . . 111.8(2) ?
    C6B C7B H71B . . 109.3 ?
    C8B C7B H71B . . 109.3 ?
    C6B C7B H72B . . 109.3 ?
    C8B C7B H72B . . 109.3 ?
    H71B C7B H72B . . 107.9 ?
    C9B C8B C7B . . 113.5(3) ?
    C9B C8B H81B . . 108.9 ?
    C7B C8B H81B . . 108.9 ?
    C9B C8B H82B . . 108.9 ?
    C7B C8B H82B . . 108.9 ?
    H81B C8B H82B . . 107.7 ?
    N1B C9B C10B . . 118.9(2) ?
    N1B C9B C8B . . 116.3(2) ?
    C10B C9B C8B . . 124.7(2) ?
    C9B C10B C4B . . 118.9(2) ?
    C9B C10B C5B . . 118.9(3) ?
    C4B C10B C5B . . 122.2(3) ?
    H21 O2 H22 . . 102(3) ?
loop_
    _geom_torsion_atom_site_label_1
    _geom_torsion_atom_site_label_2
    _geom_torsion_atom_site_label_3
    _geom_torsion_atom_site_label_4
    _geom_torsion_site_symmetry_1
    _geom_torsion_site_symmetry_2
    _geom_torsion_site_symmetry_3
    _geom_torsion_site_symmetry_4
    _geom_torsion
    _geom_torsion_publ_flag
    O1A N1A C2A C3A . . . . 178.4(2) ?
    C9A N1A C2A C3A . . . . -2.0(4) ?
    N1A C2A C3A C4A . . . . 0.9(4) ?
    C2A C3A C4A C10A . . . . 0.3(4) ?
    C10A C5A C6A C7A . . . . 49.6(3) ?
    C5A C6A C7A C8A . . . . -59.9(3) ?
    C6A C7A C8A C9A . . . . 38.5(3) ?
    O1A N1A C9A C10A . . . . -178.6(2) ?
    C2A N1A C9A C10A . . . . 1.7(4) ?
    O1A N1A C9A C8A . . . . 0.5(3) ?
    C2A N1A C9A C8A . . . . -179.2(2) ?
    C7A C8A C9A N1A . . . . 172.3(2) ?
    C7A C8A C9A C10A . . . . -8.7(4) ?
    N1A C9A C10A C4A . . . . -0.5(4) ?
    C8A C9A C10A C4A . . . . -179.5(2) ?
    N1A C9A C10A C5A . . . . 178.5(2) ?
    C8A C9A C10A C5A . . . . -0.6(4) ?
    C3A C4A C10A C9A . . . . -0.5(4) ?
    C3A C4A C10A C5A . . . . -179.4(3) ?
    C6A C5A C10A C9A . . . . -19.7(4) ?
    C6A C5A C10A C4A . . . . 159.2(3) ?
    O1B N1B C2B C3B . . . . 179.9(2) ?
    C9B N1B C2B C3B . . . . -0.2(3) ?
    N1B C2B C3B C4B . . . . 0.4(4) ?
    C2B C3B C4B C10B . . . . -0.5(4) ?
    C10B C5B C6B C7B . . . . 52.8(3) ?
    C5B C6B C7B C8B . . . . -61.4(3) ?
    C6B C7B C8B C9B . . . . 37.8(3) ?
    O1B N1B C9B C10B . . . . -179.94(19) ?
    C2B N1B C9B C10B . . . . 0.1(3) ?
    O1B N1B C9B C8B . . . . -1.3(3) ?
    C2B N1B C9B C8B . . . . 178.68(18) ?
    C7B C8B C9B N1B . . . . 174.06(19) ?
    C7B C8B C9B C10B . . . . -7.4(3) ?
    N1B C9B C10B C4B . . . . -0.2(3) ?
    C8B C9B C10B C4B . . . . -178.7(2) ?
    N1B C9B C10B C5B . . . . 178.77(19) ?
    C8B C9B C10B C5B . . . . 0.3(3) ?
    C3B C4B C10B C9B . . . . 0.4(3) ?
    C3B C4B C10B C5B . . . . -178.5(2) ?
    C6B C5B C10B C9B . . . . -22.2(3) ?
    C6B C5B C10B C4B . . . . 156.8(3) ?
loop_
    _geom_hbond_atom_site_label_D
    _geom_hbond_atom_site_label_H
    _geom_hbond_atom_site_label_A
    _geom_hbond_site_symmetry_A
    _geom_hbond_distance_DH
    _geom_hbond_distance_HA
    _geom_hbond_distance_DA
    _geom_hbond_angle_DHA
    _geom_hbond_publ_flag
    O2 H21 O1A . 0.96(3) 1.87(3) 2.825(3) 170(3) y
    O2 H22 O1B . 0.95(4) 1.86(3) 2.799(3) 170(3) y
    C2B H2B O1A . 0.93 2.53 3.454(3) 171 Y
    C3A H3A O2 7_665 0.93 2.50 3.392(3) 160 Y
    C3B H3B O2 6_556 0.93 2.56 3.342(4) 142 Y
    C5A H52A O1B 2_564 0.97 2.49 3.383(4) 153 Y
data_global
_journal_data_validation_number     ?
_journal_date_recd_electronic     2010-03-03
_journal_date_accepted     2010-03-08
_journal_name_full     'Acta Crystallographica, Section E'
_journal_year     2010
_journal_volume     66
_journal_issue      4
_journal_page_first     o806
_journal_page_last     o807
_journal_paper_category     QO
_journal_coeditor_code     JJ2025
_publ_contact_author_name     'Zbigniew Karczmarzyk'
_publ_contact_author_address
;
Department of Chemistry
University of Podlasie
ul. 3 Maja 54
08-100 siedlce, Poland
;
_publ_contact_author_email     kar@ap.siedlce.pl
_publ_contact_author_fax     '48 25 644 20 45'
_publ_contact_author_phone     '48 25 643 10 17'
_publ_section_title
;
5,6,7,8-Tetrahydroquinoline 1-oxide hemihydrate
;
loop_
    _publ_author_name
    _publ_author_footnote
    _publ_author_address
    'Karczmarzyk, Zbigniew' .
;
Department of Chemistry
University of Podlasie
ul. 3 Maja 54
08-110 Siedlce, Poland
;
    'Lipi\'nska, Teodozja M.' .
;
Department of Chemistry
University of Podlasie
ul. 3 Maja 54
08-110 Siedlce, Poland
;
    'Wysocki, Waldemar' .
;
Department of Chemistry
University of Podlasie
ul. 3 Maja 54
08-110 Siedlce, Poland
;
    'Zofia Urba\'nczyk-Lipkowska' .
;
Institute of Organic Chemistry
Polish Academy of Sciences
ul. Kasprzaka 44/52
01-224 Warsaw 42, POB 58, Poland
;
    'Przemys\/law Kalicki' .
;
Institute of Organic Chemistry
Polish Academy of Sciences
ul. Kasprzaka 44/52
01-224 Warsaw 42, POB 58, Poland
;
_publ_section_synopsis     .
