# Supplementary material for: 5,6,7,8-Tetra­hydro­quinoline 1-oxide hemihydrate
Source: Acta Crystallogr Sect E Struct Rep Online. 2010 Mar 13;66(Pt 4):o806–7. doi: 10.1107/S1600536810008779 (PMC2984073; doi:10.1107/S1600536810008779)
Supplement: Supplementary file 2 [file e-66-0o806-Isup2.hkl]

#
# h,k,l, Fc-squared, Fo-squared, sigma(Fo-squared) and status flag
#
data_I
_shelx_title ' tle_65 in Pbca'
_shelx_refln_list_code          4
_shelx_F_calc_maximum      276.65
_exptl_crystal_F_000      1360.00
_reflns_d_resolution_high  0.8481
 
loop_
 _symmetry_equiv_pos_as_xyz
 'x, y, z'
 '-x+1/2, -y, z+1/2'
 'x+1/2, -y+1/2, -z'
 '-x, y+1/2, -z+1/2'
 '-x, -y, -z'
 'x-1/2, y, -z-1/2'
 '-x-1/2, y-1/2, z'
 'x, -y-1/2, z-1/2'
 
_cell_length_a    14.7250
_cell_length_b    14.4640
_cell_length_c    15.4740
_cell_angle_alpha  90.000
_cell_angle_beta   90.000
_cell_angle_gamma  90.000
 
_shelx_F_squared_multiplier     1.000
 
loop_
 _refln_index_h
 _refln_index_k
 _refln_index_l
 _refln_F_squared_calc
 _refln_F_squared_meas
 _refln_F_squared_sigma
 _refln_observed_status
   2   0   0    12504.66    11346.52    357.77 o
   4   0   0    76536.51    78330.45   6359.65 o
  12   0   0      110.09      172.98     15.02 o
  16   0   0       41.19       -4.20     22.22 o
   2   1   0     5203.94     4867.72     88.19 o
   4   1   0     1175.84     1157.32     27.76 o
   6   1   0      241.96      229.01     12.62 o
  12   1   0      229.13      320.24     19.83 o
  14   1   0        1.98        0.19      6.57 o
  16   1   0        0.09        0.32     16.12 o
   0   2   0     4971.26     4721.35    153.43 o
   2   2   0     4253.84     3466.58     77.52 o
   4   2   0    12257.01    11252.82    197.59 o
   6   2   0     8519.21     8319.75    244.95 o
  12   2   0       76.11       94.29     13.21 o
  14   2   0        0.14        4.72      7.76 o
  16   2   0        0.27       -1.93     14.36 o
   2   3   0     5544.33     4704.90     83.39 o
   4   3   0    27124.69    24980.24    525.63 o
   6   3   0     3277.15     3266.53    102.19 o
  12   3   0       76.40      100.05     58.26 o
  14   3   0        1.34       -2.12      6.40 o
  16   3   0       32.45       57.52     20.42 o
   2   4   0    48228.63    44983.52    708.63 o
   4   4   0     4747.11     4704.60    190.50 o
   6   4   0     2425.92     2234.60     73.32 o
  12   4   0        1.73       11.50      9.22 o
  14   4   0       17.92        9.35      9.00 o
  16   4   0       93.66       -3.60     59.46 o
   2   5   0      183.42      145.60      4.01 o
   4   5   0      175.31      176.38      7.81 o
   6   5   0        7.44       28.82      6.00 o
  10   5   0       58.10       -0.18     25.38 o
  12   5   0       39.93       -4.73     25.48 o
  14   5   0        2.20        4.59     14.41 o
  16   5   0        0.10        0.52      7.21 o
   0   6   0     4819.09     4380.54    110.95 o
   2   6   0    10709.98    10652.00    156.01 o
   4   6   0     2408.68     2345.26     50.46 o
   6   6   0        1.21       -0.60      3.00 o
  10   6   0       13.43       18.04      7.75 o
  12   6   0       42.59       44.69     30.63 o
  14   6   0        0.02       -3.04     10.21 o
  16   6   0        0.79       -0.54      2.44 o
   2   7   0     2595.67     2535.88     62.74 o
   4   7   0     1484.45     1302.05     31.00 o
   6   7   0      398.03      365.75     12.55 o
   8   7   0      268.42      278.88     11.81 o
  10   7   0        7.27        1.94      9.01 o
  12   7   0      176.38       29.44     78.70 o
  14   7   0      151.24      203.27     49.33 o
   0   8   0      480.47      372.29     15.64 o
   2   8   0      692.91      805.74     21.11 o
   4   8   0     1440.77     1573.57     53.98 o
   6   8   0      854.41      834.72     15.31 o
   8   8   0      126.13      140.83     24.28 o
  10   8   0       13.30        4.52      4.17 o
  12   8   0       63.96       97.60     25.55 o
  14   8   0        4.68        8.92      7.34 o
   2   9   0      479.92      379.14     12.99 o
   4   9   0      631.65      594.55     18.93 o
   6   9   0      886.07      939.54     17.54 o
   8   9   0        1.25        3.45      3.55 o
  10   9   0        0.85       36.03     84.66 o
  12   9   0       84.47       97.45     22.83 o
  14   9   0        0.85        4.16      2.55 o
   0  10   0     6693.53     7181.82    221.40 o
   2  10   0      174.02      153.29      5.60 o
   4  10   0       66.01       60.66      3.39 o
   6  10   0        1.10        5.36      2.97 o
   8  10   0      384.58      427.85     12.43 o
  10  10   0        6.33        3.48      5.72 o
  12  10   0       86.71       90.11      5.60 o
  14  10   0       66.91       59.89     10.51 o
   2  11   0      369.45      337.57      7.16 o
   4  11   0       58.94       68.39      3.82 o
   6  11   0        2.96        4.61      2.01 o
   8  11   0        0.88        2.84      1.91 o
  10  11   0      158.21      151.61      7.01 o
  12  11   0       54.31       39.80      3.75 o
   0  12   0      919.17     1021.54     33.78 o
   2  12   0       36.41       28.79      2.96 o
   4  12   0       12.23       15.08      2.43 o
   6  12   0        0.65       -0.07      1.55 o
   8  12   0       27.91       25.49      4.44 o
  10  12   0        1.62       -1.58      2.31 o
  12  12   0       23.64       27.02      4.80 o
   2  13   0        0.00       -1.89      2.74 o
   4  13   0      135.35      146.98      8.49 o
   6  13   0        0.78        0.09      2.74 o
   8  13   0        6.64        5.10      2.97 o
  10  13   0        1.24        0.05      2.31 o
   0  14   0       32.09       23.42      6.61 o
   2  14   0      166.61      173.47     13.82 o
   4  14   0        4.08        4.20      3.40 o
   6  14   0        0.65       -1.50      2.55 o
   8  14   0        0.06       -0.90      1.94 o
   2  15   0        4.40        3.60      2.97 o
   4  15   0        5.86        3.83      2.74 o
   6  15   0        0.78        0.87      2.31 o
   8  15   0      115.93      111.13      8.41 o
   0  16   0       41.04       48.64      7.21 o
   2  16   0       10.79       17.65      3.59 o
   4  16   0        0.04       -0.30      2.12 o
   1   1   1        2.66        3.69      0.36 o
   2   1   1     1398.63     1507.36     32.99 o
   3   1   1    51856.20    52534.75   1122.50 o
   4   1   1     7173.97     6506.62     94.16 o
   5   1   1      146.51      213.84     15.32 o
   6   1   1      114.61      102.87      5.20 o
   7   1   1     1454.05     1495.54     51.92 o
  11   1   1        6.11       10.81      6.60 o
  12   1   1       18.36       23.01     16.04 o
  13   1   1        2.66        7.23     13.73 o
  14   1   1       84.36       -3.36     16.93 o
  15   1   1        0.08        1.05     17.05 o
  16   1   1       18.36       -3.08     11.91 o
  17   1   1       16.07        3.24     12.65 o
   0   2   1     4955.50     5333.37    167.18 o
   1   2   1     1553.40     1454.46     30.73 o
   2   2   1       42.72       54.69      1.46 o
   3   2   1    13196.62    13289.94    163.95 o
   4   2   1     6338.91     6104.07     83.63 o
   5   2   1     1202.74     1086.34     22.28 o
   6   2   1     1665.46     1708.05     56.83 o
   7   2   1     9221.96     9612.16    283.06 o
  11   2   1       34.09       31.94     16.30 o
  12   2   1       17.83       13.17      7.91 o
  13   2   1       10.83       11.07      6.59 o
  14   2   1      112.61        0.83     23.60 o
  15   2   1        0.18       -3.39      4.33 o
  16   2   1        3.69       -4.60     14.16 o
  17   2   1        2.60       -1.01     11.68 o
   1   3   1    58013.87    58244.27    689.06 o
   2   3   1     1697.09     1665.79     19.72 o
   3   3   1     1960.05     1759.35     19.41 o
   4   3   1      629.82      673.73     17.40 o
   5   3   1       40.04       41.67      3.22 o
   6   3   1      248.33      233.80     13.22 o
   7   3   1     2086.53     1945.44     65.33 o
   8   3   1      882.48      873.77     35.53 o
  10   3   1      662.79      586.43    297.04 o
  11   3   1      364.97      320.57    174.02 o
  12   3   1      160.06      220.59    106.08 o
  13   3   1      200.07      -11.64     45.65 o
  14   3   1       98.80       93.29     39.85 o
  15   3   1      165.75        3.65     17.41 o
  16   3   1        0.37       -0.97      5.18 o
  17   3   1        3.10       -1.80     15.01 o
   0   4   1    15410.46    15139.98    549.14 o
   1   4   1     6045.02     6208.89     76.91 o
   2   4   1     2284.50     2143.04     24.70 o
   3   4   1      617.36      533.35      7.42 o
   4   4   1       35.58       24.73      1.70 o
   5   4   1      315.14      322.07      9.37 o
   6   4   1      138.10      185.63     12.62 o
   7   4   1       23.97       23.42      5.40 o
   8   4   1        5.62        3.60      4.20 o
   9   4   1      213.60        5.25     21.64 o
  10   4   1      564.54      554.11    285.26 o
  11   4   1       10.06        2.72      8.57 o
  12   4   1        3.34       -5.25      5.25 o
  13   4   1       47.97       -7.28     21.33 o
  14   4   1        0.00       -0.92      4.52 o
  15   4   1        4.34        1.25      4.17 o
  16   4   1       20.66       17.02      7.53 o
   1   5   1       26.41       42.49      1.79 o
   2   5   1      411.06      502.80      6.56 o
   3   5   1     1117.24     1070.64     13.88 o
   4   5   1     1929.47     1806.94     25.52 o
   5   5   1        6.10       12.26      2.02 o
   6   5   1      635.54      609.00     26.48 o
   7   5   1      246.12      219.34     15.02 o
   8   5   1        0.01       18.54     15.97 o
   9   5   1        8.71        8.93      8.90 o
  10   5   1      175.57      148.87     76.72 o
  11   5   1       78.19       -3.31     20.19 o
  12   5   1        4.38        6.22      5.49 o
  13   5   1       11.17       14.87     14.91 o
  14   5   1       29.70       17.44      5.69 o
  15   5   1       12.73       24.06      5.68 o
  16   5   1       20.36       17.98     10.91 o
   0   6   1       55.51       83.93      4.02 o
   1   6   1       76.63       66.06      3.36 o
   2   6   1       32.37       23.36      1.50 o
   3   6   1       36.41       32.10      2.62 o
   4   6   1      242.84      250.42      5.83 o
   5   6   1      106.12      110.06      5.41 o
   6   6   1       53.65       67.86      9.01 o
   7   6   1      494.01      446.50    256.48 o
   8   6   1       11.48       19.26      3.50 o
  10   6   1        1.07       10.75     13.18 o
  11   6   1       25.36       37.70     13.61 o
  12   6   1      109.40      107.43     61.14 o
  13   6   1       40.00       52.83     13.52 o
  14   6   1       31.46        5.41     49.16 o
  15   6   1       11.25       12.93      4.89 o
  16   6   1        6.02        6.97      3.32 o
   1   7   1    13635.07    14346.42    505.26 o
   2   7   1      242.82      191.95      5.19 o
   3   7   1      557.78      622.53     13.29 o
   4   7   1     1035.60     1009.12     29.62 o
   5   7   1       25.42       29.24      3.12 o
   6   7   1      110.27       71.88     43.55 o
   7   7   1      319.48      332.16     74.42 o
   8   7   1       76.50       74.08     20.43 o
   9   7   1        9.09        8.82      3.47 o
  10   7   1       23.40       29.82      5.60 o
  11   7   1      199.89      222.35     71.52 o
  12   7   1       36.25       38.85     15.25 o
  13   7   1       12.47       14.16      8.43 o
  14   7   1        0.01        3.11      3.58 o
  15   7   1      290.93      377.51     88.65 o
   0   8   1     6013.03     6650.94    133.00 o
   1   8   1      994.59      928.22     16.26 o
   2   8   1      458.36      456.13      9.57 o
   3   8   1      452.47      448.10      9.62 o
   4   8   1        0.99        4.55      1.59 o
   5   8   1       17.56       19.07      2.33 o
   6   8   1       14.39       18.14      2.22 o
   7   8   1      188.04      214.50      8.24 o
   8   8   1       18.05       20.38      3.15 o
   9   8   1      221.93      271.62      7.48 o
  10   8   1      101.13       99.85     13.74 o
  11   8   1      144.74      163.24     22.38 o
  12   8   1       28.15       31.73      5.70 o
  13   8   1       18.66       21.37      5.06 o
  14   8   1        0.27        1.06      3.74 o
  15   8   1       45.49       43.91     15.59 o
   1   9   1        9.29       10.61      1.86 o
   2   9   1      320.05      372.69      7.58 o
   3   9   1      197.83      232.64      4.82 o
   4   9   1       20.79       26.03      1.70 o
   5   9   1        5.18        0.90      1.19 o
   6   9   1      208.27      185.85      8.45 o
   7   9   1      150.37      153.74     12.84 o
   8   9   1        0.00        1.77      1.54 o
   9   9   1        6.81        6.31      2.58 o
  10   9   1        8.97        8.85      3.35 o
  11   9   1       87.57       95.12     14.44 o
  12   9   1        0.36        2.03      1.99 o
  13   9   1        6.70       11.15      2.30 o
  14   9   1       25.52       30.38      6.87 o
   0  10   1      838.76      824.78     23.91 o
   1  10   1      302.60      319.99      6.19 o
   2  10   1      111.51      140.45      3.53 o
   3  10   1      922.99      950.38     11.92 o
   4  10   1      407.03      384.51      6.44 o
   5  10   1       30.68       34.94      2.24 o
   6  10   1       33.03       29.42      2.19 o
   7  10   1       12.60       12.83      1.84 o
   8  10   1      602.00      704.11     12.28 o
   9  10   1      408.60      407.56      7.35 o
  10  10   1       30.70       33.81      6.20 o
  11  10   1       11.59       12.78      2.71 o
  12  10   1        8.58        8.37      2.09 o
  13  10   1       51.80       50.26      3.72 o
   1  11   1      759.33      780.61     14.70 o
   2  11   1      123.57      146.92      3.55 o
   3  11   1       13.15       16.03      1.60 o
   4  11   1      241.48      239.35      6.25 o
   5  11   1        7.52        6.53      1.28 o
   6  11   1       10.04        9.65      1.72 o
   7  11   1        2.64        1.93      1.62 o
   8  11   1       12.62       15.71      2.65 o
   9  11   1       13.91       17.18      2.64 o
  10  11   1        0.06       -0.05      1.69 o
  11  11   1        0.13       -0.49      1.65 o
  12  11   1        0.03       -1.31      1.61 o
  13  11   1        0.06        1.02      1.44 o
   0  12   1       51.86       62.83      4.54 o
   1  12   1        5.35        5.85      1.58 o
   2  12   1      221.25      210.76      5.07 o
   3  12   1       70.67       74.40      3.38 o
   4  12   1        2.42        4.38      1.52 o
   5  12   1        0.31       -0.08      1.89 o
   6  12   1        0.00        0.89      1.82 o
   7  12   1      106.48       99.12      5.46 o
   8  12   1       44.70       49.97      4.01 o
   9  12   1       28.26       29.27      2.84 o
  10  12   1       60.08       78.91      3.97 o
  11  12   1        0.13       -0.82      1.56 o
  12  12   1        1.54       -0.17      1.48 o
   1  13   1       90.68       93.40      3.40 o
   2  13   1       26.75       30.16      3.20 o
   3  13   1        7.88        7.64      1.77 o
   4  13   1       55.94       49.74      2.99 o
   5  13   1        1.53       -0.02      1.93 o
   6  13   1        2.41        4.86      2.24 o
   7  13   1       18.20       19.79      2.98 o
   8  13   1        7.42        7.57      2.24 o
   9  13   1        2.08        4.90      1.76 o
  10  13   1        1.26        1.74      1.71 o
  11  13   1        1.27        0.90      1.48 o
   0  14   1       94.66       70.63      7.00 o
   1  14   1       61.22       65.30      4.62 o
   2  14   1       11.31       11.29      2.62 o
   3  14   1      109.02      115.52      5.76 o
   4  14   1       27.91       27.31      3.26 o
   5  14   1        2.42        1.49      2.01 o
   6  14   1        1.50        0.90      1.93 o
   7  14   1        0.61        0.46      1.71 o
   8  14   1       29.62       33.49      2.57 o
   9  14   1       21.01       26.37      2.19 o
   1  15   1       28.78       20.23      2.92 o
   2  15   1        1.20        3.51      2.01 o
   3  15   1        0.00        4.50      2.10 o
   4  15   1        5.35        2.70      2.10 o
   5  15   1       28.35       32.51      3.14 o
   6  15   1       15.87       19.24      2.30 o
   7  15   1        2.74        3.18      1.52 o
   8  15   1        4.55        4.99      1.37 o
   0  16   1        1.67        1.35      2.18 o
   1  16   1        1.29        0.54      1.71 o
   2  16   1        2.75        1.23      1.71 o
   3  16   1        0.35        1.00      1.71 o
   4  16   1       23.26       22.42      2.17 o
   5  16   1        0.12       -0.91      1.27 o
   0   0   2    29488.35    34020.18   1070.16 o
   1   0   2     2419.96     2075.32     70.69 o
   2   0   2     7598.74     7205.86    149.12 o
   3   0   2     3615.32     3554.76     70.06 o
   4   0   2    23985.89    24342.93    813.25 o
   5   0   2     4376.69     4113.30     70.11 o
   6   0   2        2.32        3.75      1.54 o
   7   0   2       31.81       40.84      4.80 o
   8   0   2      487.17      448.67     17.44 o
  11   0   2      362.21        7.21     28.85 o
  12   0   2        6.54       -6.61     25.82 o
  13   0   2      220.66        7.81     30.04 o
  14   0   2       64.96        4.20     28.23 o
  15   0   2       13.71       -0.02     21.41 o
  16   0   2        8.86       -6.61     16.21 o
  17   0   2       36.17       -3.60     18.62 o
   1   1   2     1539.09     1344.38     19.29 o
   2   1   2      195.22      192.60      2.70 o
   3   1   2        3.92        3.00      0.55 o
   4   1   2     8797.69     8533.34    141.81 o
   5   1   2     1209.59     1304.49     20.44 o
   6   1   2      667.46      667.67     12.06 o
   7   1   2      295.54      226.37      8.22 o
   8   1   2      199.07      212.50      8.65 o
  10   1   2       23.30       11.40      5.83 o
  11   1   2       58.19       39.33     16.81 o
  12   1   2      138.69       -4.66     21.80 o
  13   1   2       36.86       21.91     11.70 o
  14   1   2        7.72        0.49      6.54 o
  15   1   2       36.51       17.30     13.40 o
  16   1   2        1.35        0.02     12.55 o
  17   1   2        0.01       -1.20     18.61 o
   0   2   2     9891.97     9850.96    219.90 o
   1   2   2      152.75      122.93      2.60 o
   2   2   2     1562.92     1610.60     20.03 o
   3   2   2     2772.88     3040.86     40.32 o
   4   2   2       21.42       23.09      1.43 o
   5   2   2      552.09      425.46      7.46 o
   6   2   2        6.74        5.10      2.12 o
   7   2   2     2820.28     2901.97     92.20 o
   8   2   2      329.91      391.32     20.44 o
   9   2   2       35.18       35.04     16.51 o
  10   2   2        4.11       10.93      6.33 o
  11   2   2        0.06       -5.20      5.20 o
  12   2   2       38.17       28.73      9.60 o
  13   2   2        4.02        0.84      5.69 o
  14   2   2       88.93       74.34     56.03 o
  15   2   2       35.64       29.84     22.31 o
  16   2   2       12.03       -1.34     15.57 o
  17   2   2        0.53        0.00     12.01 o
   1   3   2      203.97      253.05      4.62 o
   2   3   2      461.24      406.52      5.49 o
   3   3   2      111.18       94.05      2.21 o
   4   3   2      352.07      393.81      6.93 o
   5   3   2      690.62      771.99     19.47 o
   6   3   2      529.42      513.38     23.16 o
   7   3   2     1952.10     1709.71     58.64 o
   8   3   2     1229.55     1219.54     45.82 o
   9   3   2       39.54       27.24     20.29 o
  10   3   2      641.89      735.69     31.28 o
  11   3   2      351.64      357.45    204.35 o
  12   3   2        0.40       -1.43      5.81 o
  13   3   2       53.62       49.30     19.33 o
  14   3   2        1.06        1.06      4.59 o
  15   3   2       11.99       24.61      6.49 o
  16   3   2       11.32        7.25      8.50 o
   0   4   2    37779.15    39929.04    810.09 o
   1   4   2       19.60       13.38      0.69 o
   2   4   2       90.03       91.30      1.93 o
   3   4   2     1198.92     1050.30     16.42 o
   4   4   2      181.15      168.43      5.20 o
   5   4   2      359.08      261.90      6.33 o
   6   4   2      814.42      852.82     36.44 o
   7   4   2      268.81      263.23     15.63 o
   8   4   2       86.36       69.27     42.64 o
   9   4   2       32.17       24.98     20.32 o
  10   4   2      283.86      298.59    152.33 o
  11   4   2       41.94       37.16     14.54 o
  12   4   2        8.25       10.98      5.11 o
  13   4   2        5.04        9.76      7.71 o
  14   4   2        8.48       11.49      7.53 o
  15   4   2       15.78       20.28      8.93 o
  16   4   2        0.00       -3.49      3.51 o
   1   5   2     4337.93     4448.00     59.06 o
   2   5   2     1161.99      987.01     13.98 o
   3   5   2      107.88      100.68      2.62 o
   4   5   2      446.79      460.58     10.51 o
   5   5   2       21.98       19.65      1.98 o
   6   5   2     1749.95     1708.57     37.14 o
   7   5   2     2845.24     2896.31     94.52 o
   8   5   2       28.31       40.73     28.99 o
   9   5   2       91.49       88.33     42.62 o
  10   5   2        6.98        7.07      3.91 o
  11   5   2      270.37      304.86    155.93 o
  12   5   2        1.99        9.70      3.98 o
  13   5   2      148.87      160.67     51.32 o
  14   5   2      319.13       16.83     77.52 o
  15   5   2       26.81       21.11      8.30 o
  16   5   2        4.84        4.77      2.57 o
   0   6   2      106.21      140.48      6.31 o
   1   6   2       56.75       47.16      1.79 o
   2   6   2      718.75      759.81     18.88 o
   3   6   2      208.72      220.16      6.62 o
   4   6   2      744.93      839.82     28.74 o
   5   6   2       57.27       50.49      3.01 o
   6   6   2      392.55      368.63      9.46 o
   7   6   2     2600.41     2502.54     58.63 o
   8   6   2       17.05       44.33     13.49 o
   9   6   2      302.76      326.08     11.05 o
  10   6   2        1.49       -0.50      3.09 o
  11   6   2        0.03       -2.26      7.32 o
  12   6   2       29.17       31.40      5.08 o
  13   6   2       99.45      114.92     40.72 o
  14   6   2       19.96       17.19      4.05 o
  15   6   2       24.26       22.79      5.11 o
  16   6   2        9.76        6.50      2.73 o
   1   7   2      199.27      189.02      3.96 o
   2   7   2      279.71      272.06      8.44 o
   3   7   2      892.06      938.84     29.29 o
   4   7   2      143.98      151.42      4.78 o
   5   7   2       29.89       30.45      3.05 o
   6   7   2      418.14      382.46     11.78 o
   7   7   2       23.66       27.19      2.82 o
   8   7   2      434.01      437.94     42.48 o
   9   7   2       59.01       70.94     14.65 o
  10   7   2      174.84      177.34     38.40 o
  11   7   2        0.21        0.97      3.52 o
  12   7   2        7.81        8.51      5.17 o
  13   7   2       15.41       16.86      6.13 o
  14   7   2       87.45      102.61     26.04 o
  15   7   2       13.99        9.15      2.00 o
   0   8   2      147.24      121.62      7.51 o
   1   8   2     3200.49     3433.23    104.75 o
   2   8   2     3071.68     3192.35     66.48 o
   3   8   2      906.29     1030.20     19.77 o
   4   8   2       16.72       29.05      2.18 o
   5   8   2      753.34      797.43     20.09 o
   6   8   2      306.71      316.96      8.33 o
   7   8   2      195.13      216.28     15.70 o
   8   8   2      179.29      195.62     13.48 o
   9   8   2      186.98      179.97     11.58 o
  10   8   2      313.40      368.87      7.95 o
  11   8   2      223.08      252.76      8.55 o
  12   8   2      232.15      284.26     31.11 o
  13   8   2       57.38       65.67      6.03 o
  14   8   2       14.94       20.59      2.43 o
  15   8   2        8.75        3.79      1.62 o
   1   9   2      786.22      737.29     15.43 o
   2   9   2      498.49      595.86     18.47 o
   3   9   2       19.56       15.55      1.57 o
   4   9   2      446.12      438.32      9.10 o
   5   9   2       76.57       96.98      3.17 o
   6   9   2       68.92       86.20      8.71 o
   7   9   2      899.03      929.69     12.85 o
   8   9   2       21.61       29.29      2.61 o
   9   9   2        5.90        6.84      2.01 o
  10   9   2        0.57       -0.65      1.88 o
  11   9   2      645.98      795.71     51.73 o
  12   9   2      173.06      205.07     17.24 o
  13   9   2       18.12       28.74      2.81 o
  14   9   2        4.24        3.28      1.70 o
   0  10   2      259.56      267.09     18.34 o
   1  10   2      103.42       92.93      3.92 o
   2  10   2      468.49      433.05     14.80 o
   3  10   2       89.74       95.73      3.43 o
   4  10   2      745.60      759.57     15.55 o
   5  10   2       89.98      101.34      4.01 o
   6  10   2        7.77        7.10      1.61 o
   7  10   2      445.58      443.59     10.00 o
   8  10   2      181.56      198.17     22.70 o
   9  10   2      223.47      235.58     18.47 o
  10  10   2       89.47       93.86     10.79 o
  11  10   2       18.11       11.21      2.67 o
  12  10   2        2.48        1.76      1.77 o
  13  10   2       11.26        8.91      3.07 o
   1  11   2       94.97      100.31      4.49 o
   2  11   2        3.99        3.72      1.81 o
   3  11   2      259.95      270.01      8.81 o
   4  11   2      146.88      138.48      7.36 o
   5  11   2      367.91      433.17     16.27 o
   6  11   2       31.90       39.62      3.46 o
   7  11   2      224.87      256.80     14.47 o
   8  11   2      376.39      415.50     13.97 o
   9  11   2       11.15       11.15      2.41 o
  10  11   2        1.10        0.57      1.89 o
  11  11   2      122.14      155.64      5.21 o
  12  11   2        0.20       -0.04      1.51 o
  13  11   2        1.21        0.89      1.35 o
   0  12   2     1127.46     1148.60     55.95 o
   1  12   2      503.69      522.99     10.19 o
   2  12   2      167.37      165.80      7.66 o
   3  12   2      236.87      214.43      7.25 o
   4  12   2        0.50        2.29      1.64 o
   5  12   2      460.36      521.93     22.71 o
   6  12   2       56.72       65.01      5.42 o
   7  12   2      123.36      142.44      7.48 o
   8  12   2       56.43       54.04      4.01 o
   9  12   2       80.62       72.59      4.08 o
  10  12   2       15.07       20.43      2.76 o
  11  12   2      102.27      127.22      6.96 o
  12  12   2       22.40       26.29      3.12 o
   1  13   2       35.66       44.08      3.50 o
   2  13   2      268.41      263.07     10.32 o
   3  13   2        6.81        7.19      2.08 o
   4  13   2      115.73      121.08      5.69 o
   5  13   2       22.03       21.96      3.07 o
   6  13   2       10.64       12.76      2.70 o
   7  13   2        0.21        1.75      2.07 o
   8  13   2       26.13       25.79      2.67 o
   9  13   2       20.33       22.52      2.62 o
  10  13   2       43.78       50.04      4.29 o
  11  13   2       10.23        9.19      1.94 o
   0  14   2      267.55      266.18     36.35 o
   1  14   2      167.56      174.04      7.32 o
   2  14   2       55.87       52.06      4.19 o
   3  14   2      331.67      343.97     13.10 o
   4  14   2       30.45       29.17      3.37 o
   5  14   2        0.64        1.32      2.01 o
   6  14   2       21.97       26.20      2.98 o
   7  14   2        7.78        7.63      1.83 o
   8  14   2       13.44       19.54      2.13 o
   9  14   2       52.70       65.29      4.00 o
   1  15   2       54.82       46.87      3.38 o
   2  15   2      253.98      240.21      7.13 o
   3  15   2       23.17       19.90      2.80 o
   4  15   2       28.70       24.20      2.74 o
   5  15   2        0.24        2.71      1.63 o
   6  15   2       38.18       37.16      2.72 o
   7  15   2       10.60        7.14      1.58 o
   0  16   2        3.72        4.87      2.29 o
   1  16   2       55.72       50.53      3.50 o
   2  16   2       94.74       93.13      3.85 o
   3  16   2        4.96        3.09      1.58 o
   4  16   2        0.99        2.39      1.46 o
   5  16   2       90.75      101.80      3.78 o
   1   1   3        0.19        2.92      0.46 o
   2   1   3      952.85      986.06     10.91 o
   3   1   3     5173.02     4384.37     51.55 o
   4   1   3     2534.62     2426.03     25.73 o
   5   1   3      112.90      155.79      2.96 o
   6   1   3      237.62      284.70      9.72 o
   7   1   3      511.34      572.96     15.61 o
   8   1   3      468.28      514.78     19.24 o
   9   1   3       47.52       41.82     19.52 o
  10   1   3      399.11      436.47    107.84 o
  11   1   3      299.47      -15.62     56.49 o
  12   1   3        0.65        3.42      3.47 o
  13   1   3        6.50        0.33     17.59 o
  14   1   3      183.99       -0.16     17.11 o
  15   1   3        3.48        3.24      6.74 o
  16   1   3        1.43        6.25     16.56 o
   0   2   3      715.31      797.34     12.13 o
   1   2   3      292.49      278.24      5.70 o
   2   2   3      491.26      434.22      7.29 o
   3   2   3      960.10      938.87     13.15 o
   4   2   3     4158.54     3943.57     42.85 o
   5   2   3       13.12       12.61      1.80 o
   6   2   3     1416.23     1591.61     22.29 o
   7   2   3        5.76        3.98      1.66 o
   8   2   3     2634.17     3007.19     81.45 o
   9   2   3        1.54       -0.46      1.57 o
  10   2   3     1701.77     1798.50     40.24 o
  11   2   3       16.16       14.18      3.49 o
  13   2   3      144.16        4.94     23.17 o
  14   2   3      247.71        1.80     22.83 o
  15   2   3       47.80       14.57     15.61 o
  16   2   3        6.55        2.27      5.60 o
   1   3   3     5694.28     5163.68    114.81 o
   2   3   3     3173.31     2945.07     49.02 o
   3   3   3        9.09        6.56      1.44 o
   4   3   3       17.77       20.99      1.32 o
   5   3   3     1149.95     1013.76     14.87 o
   6   3   3        0.03        0.81      0.94 o
   7   3   3        7.96        3.19      1.37 o
   8   3   3      754.98      848.05     34.91 o
   9   3   3      118.71       81.76     40.37 o
  10   3   3      155.18       12.39     23.13 o
  11   3   3       15.51       11.31      2.92 o
  12   3   3       28.93       35.12     13.42 o
  13   3   3       18.87        9.18      4.55 o
  14   3   3       29.60       29.13     10.05 o
  15   3   3       10.53        5.92      4.74 o
  16   3   3       12.95        4.18      9.48 o
   0   4   3     2508.69     2706.86     59.93 o
   1   4   3       87.26       96.98      2.85 o
   2   4   3      126.79      140.55      3.25 o
   3   4   3      328.39      287.20      5.11 o
   4   4   3      224.15      218.21      5.06 o
   5   4   3      398.13      338.28      7.25 o
   6   4   3      186.75      177.27      5.14 o
   7   4   3      381.53      444.60     10.78 o
   8   4   3      687.22      651.66     27.68 o
   9   4   3        8.51       10.20      4.80 o
  10   4   3      158.46      142.78     73.29 o
  11   4   3      848.70      921.12     25.10 o
  12   4   3        0.47        4.02      8.75 o
  13   4   3        1.10        2.19      3.41 o
  14   4   3       25.92       28.30      5.29 o
  15   4   3       45.42       40.86     27.18 o
  16   4   3        6.09        6.81      3.86 o
   1   5   3      246.79      204.87      6.34 o
   2   5   3       38.66       34.81      2.08 o
   3   5   3     1065.15     1009.66     16.08 o
   4   5   3     3362.56     3338.02     50.91 o
   5   5   3        2.21        2.29      1.09 o
   6   5   3      348.41      332.62      8.42 o
   7   5   3      373.18      351.73      9.44 o
   8   5   3      610.75      577.82     15.49 o
   9   5   3        2.41        0.54      2.54 o
  10   5   3      117.92      121.25     11.40 o
  11   5   3       69.21       94.44     12.60 o
  12   5   3        0.22       -0.56      3.29 o
  13   5   3      102.97        8.50     25.55 o
  14   5   3       52.81       38.37     22.39 o
  15   5   3       23.03       17.50     10.51 o
  16   5   3        0.55        1.43      1.98 o
   0   6   3      117.51      141.04      6.57 o
   1   6   3     1886.15     1805.69     40.92 o
   2   6   3       48.86       56.68      3.69 o
   3   6   3     1082.97     1024.25     17.32 o
   4   6   3      528.48      547.55     19.88 o
   5   6   3      617.39      678.95     14.17 o
   6   6   3      295.12      332.15      8.45 o
   7   6   3        0.37        1.04      1.28 o
   8   6   3        8.84        8.93      5.12 o
   9   6   3       35.72       41.52      6.73 o
  10   6   3      144.02      167.17     21.58 o
  11   6   3      296.49      319.63      8.15 o
  12   6   3        2.22        5.54      3.52 o
  13   6   3        0.27        2.61      3.73 o
  14   6   3        1.78        6.14      2.61 o
  15   6   3       14.25       18.36      3.73 o
   1   7   3       51.50       23.23      2.88 o
   2   7   3      132.85      102.59      5.92 o
   3   7   3        3.13        0.41      0.98 o
   4   7   3      951.41      942.26     32.86 o
   5   7   3      128.08      175.34      8.52 o
   6   7   3       16.36       24.44      2.34 o
   7   7   3       86.66       85.43     11.16 o
   8   7   3      327.15      308.99      7.04 o
   9   7   3       13.53       17.34      5.55 o
  10   7   3       42.50       51.63      7.34 o
  11   7   3       10.66       11.66      9.03 o
  12   7   3       30.43       45.86      8.83 o
  13   7   3       16.94       28.70      3.54 o
  14   7   3        0.05        3.16      2.22 o
  15   7   3        0.14       -0.17      3.70 o
   0   8   3     2102.26     2239.96     73.76 o
   1   8   3      390.12      452.24     15.30 o
   2   8   3      416.95      443.72     21.65 o
   3   8   3        9.68        4.80      3.60 o
   4   8   3       65.36       77.47      4.28 o
   5   8   3      229.98      247.59      8.37 o
   6   8   3       65.89       58.13      8.72 o
   7   8   3      123.07      110.69      9.87 o
   8   8   3      102.39      130.32     12.95 o
   9   8   3      124.26      120.73     17.30 o
  10   8   3        0.28        1.14      2.55 o
  11   8   3        6.78       12.15      2.83 o
  12   8   3        1.88        0.56      2.01 o
  13   8   3      100.26       93.00     16.44 o
  14   8   3        6.23        7.40      2.04 o
  15   8   3        1.90       -0.76      1.36 o
   1   9   3      384.34      390.63      9.13 o
   2   9   3      103.71      114.10      5.27 o
   3   9   3      152.93      156.57      6.19 o
   4   9   3      796.14      863.06     22.56 o
   5   9   3        1.02        0.17      1.76 o
   6   9   3       14.80       18.51      2.50 o
   7   9   3      107.29      115.72      5.06 o
   8   9   3       45.32       51.47      3.33 o
   9   9   3        4.39        5.22      2.41 o
  10   9   3        8.05        8.15      2.38 o
  11   9   3       21.59       29.80      4.83 o
  12   9   3        0.05        0.47      4.85 o
  13   9   3       73.51       96.07     22.10 o
  14   9   3        0.09        0.13      1.45 o
   0  10   3      456.80      483.76     15.60 o
   1  10   3        0.78        1.23      1.68 o
   2  10   3        3.06        2.98      1.93 o
   3  10   3      837.51      841.59     18.04 o
   4  10   3     1659.79     1582.72     45.04 o
   5  10   3      118.92      102.30      5.26 o
   6  10   3       16.24       21.13      2.78 o
   7  10   3      696.73      711.69     23.77 o
   8  10   3      391.18      416.42     10.68 o
   9  10   3       27.58       33.75      4.12 o
  10  10   3       32.70       27.23      6.18 o
  11  10   3       20.56       19.34      2.62 o
  12  10   3        1.61        1.89      1.81 o
  13  10   3       11.77        9.62      1.91 o
   1  11   3        0.00        1.86      2.11 o
   2  11   3        2.30        3.51      1.93 o
   3  11   3      666.78      636.13     17.59 o
   4  11   3      160.54      198.31     15.87 o
   5  11   3      306.96      303.91     13.49 o
   6  11   3       37.40       47.36      4.14 o
   7  11   3      246.02      268.19     17.00 o
   8  11   3       29.36       29.77      3.07 o
   9  11   3       15.25       16.43      2.91 o
  10  11   3      121.99      126.79      4.95 o
  11  11   3      250.08      288.74      6.91 o
  12  11   3       12.53       21.33      2.33 o
   0  12   3     1256.39     1248.09     78.48 o
   1  12   3     1003.91      984.10     25.53 o
   2  12   3       60.10       60.11      4.29 o
   3  12   3      246.94      250.04     11.06 o
   4  12   3       28.47       37.90      3.54 o
   5  12   3      361.15      405.07     18.84 o
   6  12   3       16.28       14.51      3.08 o
   7  12   3        0.30        3.40      2.13 o
   8  12   3        9.15       11.00      2.47 o
   9  12   3       14.70       15.07      2.31 o
  10  12   3       28.81       39.41      3.23 o
  11  12   3       70.28       70.92      4.18 o
   1  13   3       61.02       52.76      4.19 o
   2  13   3      137.03      178.33      8.37 o
   3  13   3      241.59      265.73     17.38 o
   4  13   3        3.69        3.71      2.53 o
   5  13   3      112.23      114.80      6.31 o
   6  13   3       59.17       59.41      4.25 o
   7  13   3       12.57       12.51      2.52 o
   8  13   3        0.27        0.18      2.17 o
   9  13   3        4.25        2.42      1.82 o
  10  13   3        0.07        0.51      1.75 o
   0  14   3       27.66       14.85      4.02 o
   1  14   3      514.67      516.39     20.39 o
   2  14   3        0.25       -1.07      1.98 o
   3  14   3      123.86      135.21      7.13 o
   4  14   3      100.21      105.41      5.12 o
   5  14   3      231.57      230.80     10.15 o
   6  14   3      101.25      108.65      4.63 o
   7  14   3       16.77       20.31      2.44 o
   8  14   3       13.64       18.50      2.20 o
   9  14   3        2.75        3.64      1.66 o
   1  15   3      124.51      121.66      5.96 o
   2  15   3        3.67        3.01      1.90 o
   3  15   3       74.82       80.58      4.09 o
   4  15   3       16.23       17.34      2.22 o
   5  15   3      132.95      138.98      4.36 o
   6  15   3        0.35        0.91      1.51 o
   7  15   3        4.02        1.18      1.51 o
   0  16   3       13.11       14.64      2.54 o
   1  16   3        4.35        6.64      1.76 o
   2  16   3       65.22       57.27      3.25 o
   3  16   3       46.14       47.14      2.79 o
   4  16   3       22.35       14.11      1.74 o
   5  16   3       14.90       11.58      2.22 o
   0   0   4    50348.25    56794.13   1775.13 o
   1   0   4       60.46       63.67      5.41 o
   2   0   4     4375.90     4912.80    155.87 o
   3   0   4      832.75      730.52     14.76 o
   4   0   4    10093.05    10339.63    165.20 o
   5   0   4       62.03       81.06      3.82 o
   6   0   4     1536.70     1339.96     24.78 o
   7   0   4       60.80       63.24      3.63 o
   9   0   4       14.62       12.03      7.51 o
  11   0   4       20.02       -0.60     22.22 o
  12   0   4      617.99       -4.81     22.25 o
  13   0   4      298.87       10.82     27.04 o
  14   0   4        0.45       -3.00     18.61 o
  15   0   4        0.00        4.80     17.41 o
  16   0   4      100.56       20.42     51.05 o
   1   1   4      113.28      110.75      4.87 o
   2   1   4     1298.70     1156.39     20.70 o
   3   1   4      145.29      142.95      3.25 o
   4   1   4     1746.54     1650.75     17.42 o
   5   1   4      123.06      105.32      2.25 o
   6   1   4     2269.74     2219.91     23.49 o
   7   1   4       10.34       11.81      1.49 o
   8   1   4     1094.48     1229.80     36.15 o
  10   1   4       77.77       48.95     17.60 o
  11   1   4        9.44       12.33      4.42 o
  13   1   4       54.19       -7.95     13.94 o
  14   1   4       38.09        0.52     15.03 o
  15   1   4        4.52       -3.10      6.12 o
  16   1   4        0.43       -1.80     51.04 o
   0   2   4     3038.78     3367.21     73.84 o
   1   2   4      162.99      197.14      2.84 o
   2   2   4     2539.43     2337.68     31.86 o
   3   2   4     1714.13     1774.50     23.30 o
   4   2   4     2598.62     2727.51     40.24 o
   5   2   4      106.76      111.74      2.42 o
   6   2   4        2.37        8.06      5.19 o
   7   2   4      424.23      434.30     11.02 o
   8   2   4      361.95      413.50      8.56 o
   9   2   4       54.21       68.86      7.12 o
  10   2   4      120.47      119.12     13.59 o
  11   2   4       22.24       18.89      7.56 o
  12   2   4        5.77       11.42      3.26 o
  13   2   4       14.94       13.44      2.47 o
  14   2   4       13.39        0.60     23.42 o
  15   2   4        0.04       -3.53      8.23 o
  16   2   4        3.03       -0.74      5.95 o
   1   3   4      101.22       82.73      1.83 o
   2   3   4     3314.43     2862.06     42.76 o
   3   3   4      972.59      923.99     14.04 o
   4   3   4       93.93       76.62      1.84 o
   5   3   4     1305.48     1261.48     24.06 o
   6   3   4      465.10      506.01      8.54 o
   7   3   4      567.97      603.98     12.16 o
   8   3   4      151.28      162.99     11.26 o
   9   3   4       24.03       19.83      3.51 o
  10   3   4       48.41       64.88     21.24 o
  11   3   4      220.69       31.24     79.31 o
  13   3   4        1.03        1.92      5.37 o
  14   3   4       18.60        7.89     11.11 o
  15   3   4       81.30       -2.07     18.15 o
  16   3   4        4.03       -2.82     11.41 o
   0   4   4    17492.15    16947.31    342.15 o
   1   4   4      164.01      172.20      3.12 o
   2   4   4      576.33      702.44     13.69 o
   3   4   4      463.06      458.13      9.03 o
   4   4   4      678.14      787.60     16.53 o
   5   4   4       26.71       27.92      1.64 o
   6   4   4       45.40       67.90      2.74 o
   7   4   4      675.77      764.39     18.67 o
   8   4   4      189.58      204.08     10.96 o
   9   4   4      413.47      430.35      7.81 o
  10   4   4      693.14      797.23     12.24 o
  11   4   4      204.83      226.75     18.80 o
  12   4   4      669.98      819.18     17.88 o
  13   4   4        2.60       -1.20      3.99 o
  14   4   4       34.87       28.18      9.97 o
  15   4   4        4.30        9.97      7.37 o
  16   4   4        1.07       11.27     10.51 o
   1   5   4     1318.83     1200.67     46.32 o
   2   5   4     1726.40     1841.93     29.92 o
   3   5   4     1080.15     1081.32     50.36 o
   4   5   4      555.14      473.10     15.94 o
   5   5   4       40.37       41.91      4.36 o
   6   5   4       24.06       36.48      2.35 o
   7   5   4       45.93       58.08     13.36 o
   8   5   4      365.99      352.11     10.76 o
   9   5   4        1.08        2.47      1.38 o
  10   5   4      161.58      206.00     12.46 o
  11   5   4      569.48      711.07     16.74 o
  12   5   4      104.37      110.65     48.95 o
  13   5   4        8.57        5.78      3.93 o
  14   5   4      214.28      221.19    137.28 o
  15   5   4       38.58       19.42     13.78 o
  16   5   4        0.06       -0.85      9.57 o
   0   6   4     1422.15     1341.47     48.90 o
   1   6   4      522.41      533.14     26.82 o
   2   6   4      448.51      461.67     17.67 o
   3   6   4       20.15       17.51      2.53 o
   4   6   4      226.84      210.24      9.75 o
   5   6   4        0.55        1.09      2.31 o
   6   6   4      170.88      170.15      8.15 o
   7   6   4        0.15        3.29      1.05 o
   8   6   4      358.83      453.62     30.54 o
   9   6   4       38.23       42.98      7.00 o
  10   6   4        9.23        5.94      2.34 o
  11   6   4        2.70        9.39      3.34 o
  12   6   4      253.94        5.41     71.50 o
  13   6   4       31.54       43.43     20.43 o
  14   6   4        9.76        8.63      5.31 o
  15   6   4        2.46        3.68      2.32 o
   1   7   4      250.86      229.99      8.76 o
   2   7   4      160.93      168.92     11.35 o
   3   7   4      121.66      147.82     10.07 o
   4   7   4      609.77      526.80     36.25 o
   5   7   4       42.10       23.18      2.58 o
   6   7   4        0.92        6.03      3.06 o
   7   7   4       53.52       62.21      3.90 o
   8   7   4      204.58      199.18     21.69 o
   9   7   4      118.75      139.31     15.95 o
  10   7   4        8.39        3.78     12.83 o
  11   7   4      128.22      128.11     70.12 o
  12   7   4        0.97        4.82      2.66 o
  13   7   4        7.99        5.90      2.39 o
  14   7   4       98.28      127.84     43.52 o
  15   7   4        5.66        7.65      2.60 o
   0   8   4     2461.66     2603.31     84.11 o
   1   8   4       41.31       35.35      4.44 o
   2   8   4       50.32       56.33      4.89 o
   3   8   4       78.99       80.56      4.08 o
   4   8   4       62.62       81.45      4.18 o
   5   8   4       54.69       56.60      3.86 o
   6   8   4      245.41      239.75      7.27 o
   7   8   4       17.58       18.30      4.03 o
   8   8   4       30.53       31.07      7.34 o
   9   8   4      179.60      168.88     33.56 o
  10   8   4      299.83      361.45     90.72 o
  11   8   4       98.15      111.62     24.99 o
  12   8   4       51.63       60.49      9.91 o
  13   8   4        0.10        0.88      1.81 o
  14   8   4       22.56       17.00      5.73 o
   1   9   4      619.14      625.04     13.11 o
   2   9   4      134.63      157.88      5.55 o
   3   9   4        0.61        0.11      1.67 o
   4   9   4       87.65       73.79      4.36 o
   5   9   4       17.11       11.58      2.30 o
   6   9   4       73.62       87.78      4.93 o
   7   9   4       66.97       72.08      4.27 o
   8   9   4      213.62      210.06      6.51 o
   9   9   4       37.07       37.98      6.53 o
  10   9   4      186.57      194.08     36.42 o
  11   9   4        3.75        9.60      2.70 o
  12   9   4       43.46       41.02      8.27 o
  13   9   4       20.02       23.29      2.78 o
  14   9   4       10.11        9.52      2.15 o
   0  10   4      353.21      354.85     12.71 o
   1  10   4      137.78      140.94      5.61 o
   2  10   4       37.11       38.90      3.37 o
   3  10   4        3.13       12.49      2.74 o
   4  10   4       12.71       21.52      3.31 o
   5  10   4       64.46       75.30      8.58 o
   6  10   4        4.87        1.71      2.08 o
   7  10   4      156.21      157.52      6.23 o
   8  10   4       30.89       20.15      3.01 o
   9  10   4        7.94        8.68      2.32 o
  10  10   4        3.01        2.32      2.87 o
  11  10   4        0.82        0.85      1.82 o
  12  10   4       49.50       58.57      7.65 o
  13  10   4        7.50        7.27      1.74 o
   1  11   4       63.52       78.80      7.63 o
   2  11   4       42.47       41.11      3.82 o
   3  11   4      119.37      108.18      5.30 o
   4  11   4      742.15      767.19     17.98 o
   5  11   4      177.53      176.76      6.86 o
   6  11   4       28.14       30.02      3.18 o
   7  11   4      125.55      125.34      5.55 o
   8  11   4      139.73      156.00      9.02 o
   9  11   4        7.88       15.28      2.39 o
  10  11   4       68.13       78.96      4.43 o
  11  11   4       31.73       38.73      4.95 o
  12  11   4        9.90       13.24      3.11 o
   0  12   4     2244.13     2435.48    117.48 o
   1  12   4      139.20      176.44      7.54 o
   2  12   4      257.02      292.22      8.78 o
   3  12   4       13.80        8.07      2.58 o
   4  12   4      786.57      840.44     37.91 o
   5  12   4       39.03       45.28      4.40 o
   6  12   4        7.99        4.98      2.47 o
   7  12   4       13.54       18.94      4.32 o
   8  12   4       45.76       29.10      2.86 o
   9  12   4        7.38        9.34      2.03 o
  10  12   4       14.33       24.11      2.66 o
  11  12   4       28.81       26.73      2.49 o
   1  13   4       14.82       14.81      3.12 o
   2  13   4      324.58      332.57     11.88 o
   3  13   4      570.56      602.55     22.40 o
   4  13   4       19.61       21.32      3.43 o
   5  13   4        5.75        6.57      2.37 o
   6  13   4      130.79      143.85      5.50 o
   7  13   4        8.62        4.17      2.07 o
   8  13   4       60.64       67.00      3.83 o
   9  13   4       63.13       63.28      3.39 o
  10  13   4       22.02       31.47     15.31 o
   0  14   4       58.03       63.88      7.21 o
   1  14   4       13.83       12.70      2.54 o
   2  14   4      141.58      142.63      6.33 o
   3  14   4        0.76        0.11      1.82 o
   4  14   4       18.43       17.05      2.54 o
   5  14   4        1.47       -0.29      1.82 o
   6  14   4       15.11       12.15      2.18 o
   7  14   4       10.78        8.72      1.93 o
   8  14   4       15.18       14.04      1.89 o
   9  14   4       24.03       15.64      2.97 o
   1  15   4       90.44       75.36      3.70 o
   2  15   4      485.46      480.87     16.19 o
   3  15   4        9.64        7.85      2.04 o
   4  15   4       34.19       39.23      3.06 o
   5  15   4        0.58        0.64      1.51 o
   6  15   4        4.53        5.29      1.51 o
   7  15   4       41.07       47.77      3.43 o
   0  16   4      109.74      121.04      5.77 o
   1  16   4       29.00       28.96      2.60 o
   2  16   4       60.41       68.68      3.25 o
   3  16   4        1.79        1.21      1.22 o
   4  16   4        3.63        3.09      1.75 o
   1   1   5       23.34       19.39      2.55 o
   2   1   5      793.94      811.21     21.92 o
   3   1   5     1536.06     1644.28     47.04 o
   4   1   5        0.99        2.38      0.77 o
   5   1   5        2.99        2.48      0.72 o
   6   1   5        5.19       11.65      1.16 o
   7   1   5      338.35      367.92      7.61 o
   8   1   5      187.16      228.60      6.04 o
   9   1   5      232.60      237.31      7.15 o
  10   1   5      200.38      222.08      6.77 o
  11   1   5      411.32      468.13     11.19 o
  12   1   5        1.16       -0.46      1.62 o
  13   1   5       72.64        4.94     14.79 o
  14   1   5        0.14       -3.60     15.61 o
  16   1   5        2.80       -8.41     49.84 o
   0   2   5     3092.68     2833.02    139.95 o
   1   2   5      321.16      312.98      8.64 o
   2   2   5     1161.19     1185.88     16.48 o
   3   2   5      533.78      553.24     11.51 o
   4   2   5     8285.56     8402.61    108.36 o
   5   2   5      962.76      987.70     15.17 o
   6   2   5      364.50      405.53      6.28 o
   7   2   5      552.54      632.13     22.66 o
   8   2   5      360.48      389.46     21.41 o
   9   2   5      149.76      133.33     22.46 o
  10   2   5      149.27       -6.01     63.67 o
  11   2   5      110.24       99.83     54.06 o
  12   2   5       11.68       19.03      5.03 o
  13   2   5        3.70        3.44      5.80 o
  14   2   5       12.24        0.60     18.61 o
  16   2   5        2.22        5.69      6.91 o
   1   3   5      474.00      544.44      6.20 o
   2   3   5     7071.66     7155.86     71.24 o
   3   3   5       64.12       50.24      1.86 o
   4   3   5     1352.79     1448.99     22.18 o
   5   3   5      272.31      267.85      6.59 o
   6   3   5     1214.20     1438.30     30.71 o
   7   3   5       32.04       39.01      1.82 o
   8   3   5        8.81       19.41      2.20 o
   9   3   5      121.64      109.54     52.58 o
  10   3   5      107.63      105.09     18.94 o
  11   3   5     1065.65     1229.12     30.41 o
  12   3   5      271.71       -1.80     66.70 o
  13   3   5      217.68      211.48     13.82 o
  14   3   5       48.82       41.81     24.92 o
  15   3   5       15.25       11.24      9.16 o
  16   3   5       12.15       13.80     13.81 o
   0   4   5     8025.13     8020.05    103.13 o
   1   4   5      130.67      105.77      1.96 o
   2   4   5       14.25       12.04      0.85 o
   3   4   5      371.24      461.39      7.23 o
   4   4   5     1101.24     1168.72     24.50 o
   5   4   5      970.71     1017.21     17.45 o
   6   4   5        5.46        3.94      1.88 o
   7   4   5        4.75        1.98      1.31 o
   8   4   5      392.93      449.26     25.53 o
   9   4   5      166.68      153.35     12.09 o
  10   4   5       96.27       93.82     12.49 o
  11   4   5      294.03       14.42     67.90 o
  12   4   5       92.73      109.91     11.41 o
  13   4   5        1.46        2.13      3.50 o
  14   4   5       19.83       19.64     16.21 o
  15   4   5       61.86       32.36     21.64 o
  16   4   5        9.41       12.35     17.71 o
   1   5   5      241.74      273.56      4.63 o
   2   5   5       27.80       32.97      1.90 o
   3   5   5     1923.35     2002.70     43.37 o
   4   5   5       66.77      141.12      5.41 o
   5   5   5      113.51      106.46      5.63 o
   6   5   5      653.08      612.68     16.61 o
   7   5   5       63.51       93.86    136.92 o
   8   5   5      114.71      135.40     32.22 o
   9   5   5      334.99      390.49     25.97 o
  10   5   5        6.21        7.19      4.52 o
  11   5   5       14.85       21.89      6.29 o
  12   5   5       47.04       49.74     16.82 o
  13   5   5       59.53       60.72     16.55 o
  14   5   5       12.69       25.15     12.65 o
  15   5   5       14.43       17.09      2.84 o
   0   6   5     2298.80     2224.79    115.31 o
   1   6   5      152.08      143.26      4.53 o
   2   6   5      185.11      163.96      7.26 o
   3   6   5      378.77      389.00     11.55 o
   4   6   5     2468.86     2390.87    128.42 o
   5   6   5       91.93      109.10      4.29 o
   6   6   5      215.76      220.26      5.69 o
   7   6   5      114.24      113.73      4.32 o
   8   6   5       37.45       40.71      5.63 o
   9   6   5        0.06        2.09      1.95 o
  10   6   5        2.16        2.76      2.37 o
  11   6   5      149.72      156.78     12.01 o
  12   6   5       55.57       62.08     19.34 o
  13   6   5       26.33       31.66     10.23 o
  14   6   5        3.52        8.62      2.35 o
  15   6   5        3.15        1.64      2.29 o
   1   7   5     1055.96      987.71     36.53 o
   2   7   5      952.83      955.76     57.98 o
   3   7   5     2494.63     2526.74    186.39 o
   4   7   5     1462.49     1156.35     35.95 o
   5   7   5      368.41      334.09     12.64 o
   6   7   5       12.72       15.96      3.04 o
   7   7   5      212.19      247.84      5.80 o
   8   7   5       58.25       57.78      5.35 o
   9   7   5      297.45      309.63     10.23 o
  10   7   5      103.66      120.04      4.60 o
  11   7   5      524.80      673.95     28.56 o
  12   7   5       17.55       21.31      6.64 o
  13   7   5       14.27       13.95      2.79 o
  14   7   5        0.29        3.77      5.89 o
  15   7   5        5.89        8.31      6.63 o
   0   8   5       74.26      105.46      5.63 o
   1   8   5       26.93       33.67      2.65 o
   2   8   5      169.95      161.40      4.88 o
   3   8   5      535.33      478.12     22.25 o
   4   8   5       88.67       97.84      4.26 o
   5   8   5      218.13      232.83      7.00 o
   6   8   5       13.30       16.40      2.18 o
   7   8   5        0.08       -0.53      1.48 o
   8   8   5       57.89       50.60      3.21 o
   9   8   5       42.05       32.80      4.47 o
  10   8   5        0.30        0.27      2.60 o
  11   8   5      157.97      178.11     52.80 o
  12   8   5       11.36       11.83      2.55 o
  13   8   5        8.17       14.85      2.75 o
  14   8   5       12.44       14.93      4.28 o
   1   9   5      126.02      139.12      4.57 o
   2   9   5       52.24       55.50      3.16 o
   3   9   5      110.56      121.07      4.36 o
   4   9   5       74.81       86.99      4.47 o
   5   9   5        5.27        8.73      2.02 o
   6   9   5       57.66       54.89      3.61 o
   7   9   5        0.01       -0.84      1.60 o
   8   9   5      171.44      203.46      7.71 o
   9   9   5      147.90      175.61     44.93 o
  10   9   5        9.13        9.64      3.36 o
  11   9   5      118.41      129.94     31.07 o
  12   9   5        6.19        2.95      2.09 o
  13   9   5       19.33       19.70      5.69 o
   0  10   5      163.78      176.75      8.37 o
   1  10   5      203.41      216.44      6.17 o
   2  10   5       71.24       75.68      3.87 o
   3  10   5      191.88      194.88      6.34 o
   4  10   5       90.80      105.04      4.44 o
   5  10   5       38.99       51.44      3.70 o
   6  10   5      129.74      150.11      5.45 o
   7  10   5       20.34       16.87      2.55 o
   8  10   5      316.43      419.51     13.18 o
   9  10   5       19.43       24.72      3.30 o
  10  10   5        3.29        6.67      2.43 o
  11  10   5        3.57        5.08      2.13 o
  12  10   5        0.72        3.23      3.19 o
  13  10   5       53.34       63.54     14.48 o
   1  11   5      632.59      622.21     25.33 o
   2  11   5      186.63      185.75      5.23 o
   3  11   5      931.40      963.93     21.65 o
   4  11   5       42.86       41.15      3.37 o
   5  11   5      133.23      131.18      6.15 o
   6  11   5      269.70      286.85     11.10 o
   7  11   5       54.57       68.18      4.48 o
   8  11   5      122.98      120.82      5.29 o
   9  11   5        7.35        8.75      2.27 o
  10  11   5      180.32      226.10      8.71 o
  11  11   5       56.18       62.55     12.14 o
  12  11   5        5.08        2.87      2.52 o
   0  12   5      345.72      306.66     20.43 o
   1  12   5      154.63      137.41      7.88 o
   2  12   5        4.84        2.90      1.72 o
   3  12   5      200.19      224.01      7.84 o
   4  12   5       16.29       16.23      2.96 o
   5  12   5        3.67        0.00      2.11 o
   6  12   5       31.07       38.14      3.86 o
   7  12   5        2.01        0.28      1.89 o
   8  12   5       29.96       36.86      3.23 o
   9  12   5       20.23       26.48      4.87 o
  10  12   5       21.56       31.80      9.62 o
  11  12   5       52.50       58.44     17.31 o
   1  13   5      179.26      187.08     10.75 o
   2  13   5        5.65        1.95      2.30 o
   3  13   5      129.93      149.68      6.35 o
   4  13   5       14.11       17.04      3.02 o
   5  13   5        0.15       -0.83      1.85 o
   6  13   5        1.57       -0.04      1.80 o
   7  13   5       77.53       86.53      4.41 o
   8  13   5       20.00       21.21      2.54 o
   9  13   5        2.00        1.39      2.29 o
  10  13   5       26.12       33.89     24.32 o
   0  14   5       46.86       28.22      4.18 o
   1  14   5       61.28       55.66      3.71 o
   2  14   5      103.09      136.10      5.70 o
   3  14   5       98.96      109.26      5.06 o
   4  14   5       14.12       18.43      2.73 o
   5  14   5      145.38      166.14      7.42 o
   6  14   5      257.61      243.78     10.82 o
   7  14   5       85.04       91.99      5.47 o
   8  14   5        9.53       14.69      6.02 o
   1  15   5        1.56        0.80      1.57 o
   2  15   5        4.56        3.32      1.71 o
   3  15   5       14.12       13.25      2.13 o
   4  15   5        0.11       -1.44      2.00 o
   5  15   5       32.93       36.99      3.89 o
   6  15   5       20.24       21.50      2.88 o
   1  16   5        9.35        9.01      4.20 o
   2  16   5       34.49       13.81      4.80 o
   3  16   5        7.68       10.21      4.20 o
   0   0   6     2004.92     1893.16     65.45 o
   1   0   6      746.87      860.64     23.64 o
   2   0   6     5800.04     6322.85    201.92 o
   3   0   6     3132.98     3446.24    114.35 o
   4   0   6      182.84      211.51     13.82 o
   5   0   6      235.93      275.24     16.23 o
   6   0   6      185.87      183.35     15.32 o
   7   0   6      437.43      491.54     18.34 o
   8   0   6       77.27       92.05      3.73 o
   9   0   6      272.97      326.60      9.35 o
  10   0   6      332.55      369.02     10.20 o
  11   0   6     1075.94     1358.29     28.31 o
  16   0   6       15.81      -15.01     43.23 o
   1   1   6     2202.79     2352.05     39.86 o
   2   1   6        4.59        3.14      1.88 o
   3   1   6      386.48      429.39     14.44 o
   4   1   6      544.33      605.57     18.90 o
   5   1   6      506.89      563.62     17.80 o
   6   1   6     2078.38     2254.24     72.78 o
   7   1   6        3.48        2.49      1.91 o
   8   1   6      333.54      350.41      7.44 o
   9   1   6      672.19      709.53     10.98 o
  10   1   6       84.85       99.28      3.36 o
  11   1   6      209.19      221.94     36.43 o
  13   1   6       10.79        2.40     15.61 o
  16   1   6        0.23       -0.37     10.21 o
   0   2   6     5251.34     5644.98    128.11 o
   1   2   6     1932.90     2172.20     37.15 o
   2   2   6     4924.64     5384.96    122.56 o
   3   2   6        9.67       14.07      2.74 o
   4   2   6      273.22      311.99      8.25 o
   5   2   6      558.60      465.48     10.33 o
   6   2   6      571.84      550.00     20.66 o
   7   2   6      299.70      300.13      7.63 o
   8   2   6        5.98        9.70      2.23 o
   9   2   6       58.05       51.25      3.42 o
  10   2   6      164.57      196.50      6.21 o
  11   2   6        2.89        1.20      1.89 o
  12   2   6       61.30       68.37      4.32 o
  13   2   6        2.99        3.00     17.41 o
  16   2   6        1.89        2.68      5.37 o
   1   3   6       77.09       69.41      3.33 o
   2   3   6     1341.78     1381.01     17.83 o
   3   3   6      589.44      667.33     12.04 o
   4   3   6      371.16      436.57      7.72 o
   5   3   6      473.16      435.72      8.20 o
   6   3   6        1.50        1.64      1.30 o
   7   3   6      477.98      394.65      8.39 o
   8   3   6      158.78      133.76      4.89 o
   9   3   6        0.63        2.32      2.03 o
  10   3   6      165.02      190.15      6.23 o
  11   3   6      103.87      126.48      5.29 o
  12   3   6       28.15       26.80      4.75 o
  13   3   6        2.71        7.81      6.69 o
  14   3   6        1.48        0.00      5.40 o
  16   3   6        6.02        2.54      5.36 o
   0   4   6      781.84      758.00     15.39 o
   1   4   6      271.02      283.87      4.21 o
   2   4   6     1174.37     1306.42     14.36 o
   3   4   6        2.44        1.69      1.11 o
   4   4   6     5548.19     5787.70     83.88 o
   5   4   6     1338.56     1350.07     34.32 o
   6   4   6     1485.14     1524.58     29.30 o
   7   4   6       41.41       41.24      2.81 o
   8   4   6        5.46        3.96      1.57 o
   9   4   6      331.84      319.98      8.21 o
  10   4   6      707.02      746.71     14.60 o
  11   4   6      311.46      366.73     19.60 o
  12   4   6       51.22       55.85     18.68 o
  14   4   6        9.75       -1.20      5.40 o
  15   4   6        2.16        5.09      4.74 o
   1   5   6     1466.08     1437.14     15.80 o
   2   5   6      106.74      102.40      2.37 o
   3   5   6      340.19      315.16      5.24 o
   4   5   6     1719.67     1857.36     24.40 o
   5   5   6       20.93       13.85      1.60 o
   6   5   6        0.05        1.59      0.98 o
   7   5   6        0.88        0.82      1.24 o
   8   5   6      123.93      123.37      7.35 o
   9   5   6      352.92      351.60     16.83 o
  10   5   6      362.22      368.43     18.03 o
  11   5   6      640.13      741.94     35.08 o
  12   5   6       15.56       25.15      8.05 o
  13   5   6        0.82       -0.47      2.97 o
  14   5   6        1.43        4.17     11.41 o
  15   5   6        0.28        0.61      1.82 o
   0   6   6     6259.45     6554.87    172.70 o
   1   6   6       62.02       48.77      1.83 o
   2   6   6        5.12        4.56      0.94 o
   3   6   6       86.03       97.67      3.15 o
   4   6   6        0.63        1.79      1.74 o
   5   6   6      275.39      227.70      4.79 o
   6   6   6      102.05       99.21      3.26 o
   7   6   6      409.54      399.26      8.14 o
   8   6   6        3.14        3.28      1.48 o
   9   6   6       66.42       63.94     10.41 o
  10   6   6       58.32       51.12     16.54 o
  11   6   6       72.66      107.73      8.95 o
  12   6   6      256.65      307.04     16.82 o
  13   6   6       29.87       30.12      3.42 o
  14   6   6       28.83       36.03     12.83 o
  15   6   6        7.70        5.95      5.22 o
   1   7   6       41.51       37.14      1.98 o
   2   7   6       14.35       12.03      1.70 o
   3   7   6       95.12       88.96      3.80 o
   4   7   6      570.06      526.32      7.90 o
   5   7   6      650.10      586.07      9.62 o
   6   7   6       94.32      108.40      3.54 o
   7   7   6       48.92       45.58      3.71 o
   8   7   6       11.35       13.28      1.83 o
   9   7   6        3.72        8.53      2.36 o
  10   7   6      208.74      246.78     11.11 o
  11   7   6       33.38       48.45      8.23 o
  12   7   6      114.42      160.76     50.11 o
  13   7   6       14.51       20.51      4.25 o
  14   7   6       28.52       15.02      7.64 o
   0   8   6      121.31       99.05      9.75 o
   1   8   6      105.98       81.69      4.17 o
   2   8   6      110.17      109.05      3.86 o
   3   8   6       69.62       69.08      3.07 o
   4   8   6      103.65      105.79      3.10 o
   5   8   6      196.47      186.70      4.75 o
   6   8   6      239.17      232.54      5.48 o
   7   8   6       33.47       35.20      3.76 o
   8   8   6       13.41       14.88      2.12 o
   9   8   6        2.15        1.84      2.25 o
  10   8   6      146.53      184.81     56.88 o
  11   8   6       52.46       59.59     18.81 o
  12   8   6       31.40       29.25      4.12 o
  13   8   6       70.26       79.97      9.80 o
  14   8   6        9.51       10.83      4.95 o
   1   9   6       32.25       28.09      2.28 o
   2   9   6        7.02        8.42      1.52 o
   3   9   6      681.83      675.95     16.19 o
   4   9   6        0.00        0.49      1.06 o
   5   9   6       39.11       53.16      4.00 o
   6   9   6      395.77      368.55      7.54 o
   7   9   6      356.28      328.53      9.41 o
   8   9   6        1.88        3.76      1.59 o
   9   9   6      167.00      182.86      7.65 o
  10   9   6       22.38       22.92      7.88 o
  11   9   6      336.37      406.60    104.48 o
  12   9   6      100.53       91.85     43.03 o
  13   9   6       23.00       22.99      5.28 o
   0  10   6      132.80      135.28      8.75 o
   1  10   6       12.03       12.49      1.87 o
   2  10   6       94.15       94.74      5.55 o
   3  10   6      306.67      291.11      6.79 o
   4  10   6        2.20        4.62      1.46 o
   5  10   6        1.79        2.34      1.30 o
   6  10   6       61.77       68.36      4.30 o
   7  10   6       55.41       60.92      5.83 o
   8  10   6       21.32       35.66      5.19 o
   9  10   6      152.01      183.58      7.64 o
  10  10   6      106.55      130.79     17.12 o
  11  10   6       28.05       18.78      5.03 o
  12  10   6       71.12       68.24     16.82 o
   1  11   6       60.15       63.31      4.34 o
   2  11   6       61.34       73.78      3.73 o
   3  11   6        3.75        2.69      1.60 o
   4  11   6        6.68        9.30      1.96 o
   5  11   6       42.06       37.77      2.64 o
   6  11   6      371.85      405.70      9.43 o
   7  11   6        1.14       -0.91      1.72 o
   8  11   6       51.93       48.24      6.02 o
   9  11   6       20.49       16.52      3.81 o
  10  11   6       52.05       42.00     14.87 o
  11  11   6        1.11        1.62      2.52 o
   0  12   6      245.62      264.56     17.72 o
   1  12   6      216.16      212.82     10.23 o
   2  12   6      291.46      318.98     16.41 o
   3  12   6       10.16        6.76      2.30 o
   4  12   6       48.44       52.33      4.04 o
   5  12   6      283.26      334.03      8.94 o
   6  12   6      107.53      131.60     19.94 o
   7  12   6       24.33       23.65      4.16 o
   8  12   6        0.38        0.21      2.22 o
   9  12   6      139.72      151.62      7.14 o
  10  12   6       67.19       70.51     20.16 o
   1  13   6      120.18      153.39      5.30 o
   2  13   6        0.66       -1.01      1.71 o
   3  13   6      176.69      162.89      5.88 o
   4  13   6       48.25       52.18      3.75 o
   5  13   6        1.41        6.00      2.88 o
   6  13   6       59.59       64.97     15.74 o
   7  13   6        9.04        8.02      2.86 o
   8  13   6       23.30       21.02      5.38 o
   9  13   6        1.01       -0.31      2.38 o
   0  14   6       63.68       60.69      5.10 o
   1  14   6        8.24        7.71      1.80 o
   2  14   6        0.30       -0.38      1.54 o
   3  14   6       51.29       43.27      4.44 o
   4  14   6      148.20      160.50     84.40 o
   5  14   6       19.54       15.40      5.57 o
   6  14   6       22.76       23.91      4.93 o
   7  14   6        4.47        1.20      1.99 o
   8  14   6       10.04        6.93      9.91 o
   1  15   6        7.29        7.21      4.80 o
   2  15   6        0.10       -0.60      3.60 o
   3  15   6        2.01        4.80      4.20 o
   4  15   6       86.17       80.45     43.54 o
   5  15   6        0.04        3.62      3.54 o
   1  16   6        4.23        4.20      3.60 o
   1   1   7      384.41      392.90      9.91 o
   2   1   7     1159.72     1155.92     22.29 o
   3   1   7     3888.96     3898.21     93.19 o
   4   1   7     2329.30     2543.18     62.92 o
   5   1   7      601.94      542.41     19.13 o
   6   1   7      505.36        1.20     10.22 o
   7   1   7      265.47      259.60     12.62 o
   8   1   7      409.42      385.94     16.83 o
   9   1   7        9.97        7.73      7.81 o
  10   1   7        2.22        0.71      5.03 o
  11   1   7       29.86       -0.60     13.21 o
  15   1   7       12.03       24.62      6.00 o
   0   2   7     5437.60     5944.08    135.86 o
   1   2   7      314.20      321.74      8.70 o
   2   2   7     1501.62     1639.20     29.83 o
   3   2   7     1179.12     1217.31     34.97 o
   4   2   7     7886.92     7677.94    192.71 o
   5   2   7      509.77      599.65     28.27 o
   6   2   7       42.92       57.86     31.23 o
   7   2   7       28.80       36.72      3.42 o
   8   2   7        6.64        7.37      1.17 o
   9   2   7      515.06      573.61     25.93 o
  10   2   7     1000.40     1047.59     34.92 o
  12   2   7      424.59      518.17     25.85 o
   1   3   7      627.38      592.49     13.01 o
   2   3   7    10396.32    10720.83    169.51 o
   3   3   7       16.50       20.42      6.00 o
   5   3   7      778.15      822.17     16.81 o
   6   3   7      238.49      205.71      9.80 o
   7   3   7       17.76       26.71      3.03 o
   8   3   7       71.41       77.80      3.50 o
   9   3   7      369.43      424.85      8.88 o
  10   3   7      274.38      330.76      7.28 o
  11   3   7        5.53        2.84      3.39 o
  12   3   7       27.63       22.58     11.41 o
  13   3   7       65.76      103.90     12.61 o
   0   4   7       12.87       17.41      5.40 o
   1   4   7        2.20        7.89      3.60 o
   2   4   7        3.76        4.48      2.74 o
   3   4   7      121.48      125.26      3.64 o
   4   4   7      242.36      278.68     11.01 o
   5   4   7      444.32      488.68     10.03 o
   6   4   7       53.57       60.28      2.68 o
   7   4   7       26.50       29.04      3.15 o
   8   4   7        0.82        2.31      1.46 o
   9   4   7       47.27       56.51      3.39 o
  10   4   7      300.20      374.18     13.10 o
  11   4   7        5.55        7.42      4.44 o
  13   4   7       36.72       36.63      8.41 o
  14   4   7       22.78       25.82      7.21 o
  15   4   7        0.58        1.73      6.54 o
   1   5   7      673.09      765.27     17.11 o
   2   5   7      415.51      520.62      9.94 o
   3   5   7      897.98      995.76     21.80 o
   4   5   7      188.08      180.56      5.29 o
   5   5   7      188.66      152.89      5.13 o
   6   5   7      160.48      163.43      3.71 o
   7   5   7      844.17      735.95     11.26 o
   8   5   7        2.50        0.12      1.41 o
   9   5   7       37.58       40.38      5.36 o
  10   5   7       12.16       15.03      2.18 o
  11   5   7       52.72       58.95      3.94 o
  12   5   7       40.56       34.11     10.79 o
  13   5   7        0.01        1.29      2.19 o
  14   5   7        0.00       -3.05      4.78 o
  15   5   7        0.02        4.05      3.08 o
   0   6   7     1972.76     2023.57     56.65 o
   1   6   7        2.37        4.63      0.80 o
   2   6   7        3.76        1.77      0.70 o
   3   6   7      175.33      160.37      3.82 o
   4   6   7     1125.94     1123.95     17.14 o
   5   6   7      165.22      150.30      4.04 o
   6   6   7      342.34      364.42      8.53 o
   7   6   7      184.11      169.36      4.11 o
   8   6   7       67.83       55.34      2.91 o
   9   6   7      432.55      497.08     16.36 o
  10   6   7       42.18       53.73      6.71 o
  11   6   7      126.87      138.70      6.64 o
  12   6   7       20.88       23.10      3.21 o
  13   6   7        6.61        6.75     14.71 o
  14   6   7        0.36       -3.09      3.74 o
   1   7   7        3.28        1.68      0.69 o
   2   7   7     2651.01     2452.78     34.55 o
   3   7   7      605.61      551.72      6.58 o
   4   7   7      892.41      932.92     11.52 o
   5   7   7       30.96       29.33      2.12 o
   6   7   7        5.21        7.11      1.34 o
   7   7   7      260.33      257.83      5.29 o
   8   7   7      173.38      176.81      4.41 o
   9   7   7       10.82        8.01      1.71 o
  10   7   7       58.66       65.84     10.66 o
  11   7   7       22.98       28.43      6.04 o
  12   7   7       36.54       52.40     30.04 o
  13   7   7        3.80       -1.66      4.78 o
  14   7   7       21.82       20.92      6.99 o
   0   8   7        7.00       10.02      1.41 o
   1   8   7       30.80       43.36      1.66 o
   2   8   7       18.23       21.38      1.45 o
   3   8   7      188.93      164.47      3.12 o
   4   8   7       17.21       19.10      1.79 o
   5   8   7      438.47      429.50      6.85 o
   6   8   7      110.05      111.40      3.14 o
   7   8   7       26.01       32.48      2.81 o
   8   8   7       64.08       80.28      3.28 o
   9   8   7       12.00        7.03      2.82 o
  10   8   7      167.41      255.44     74.51 o
  11   8   7       28.40       27.18      9.19 o
  12   8   7      264.84      359.40    183.88 o
  13   8   7        5.76        1.51      2.60 o
   1   9   7      125.36      131.87      2.77 o
   2   9   7       92.42       79.20      2.20 o
   3   9   7      255.02      245.97      3.95 o
   4   9   7       69.07       69.57      2.14 o
   5   9   7       40.23       38.90      2.24 o
   6   9   7      276.11      266.12      5.39 o
   7   9   7       69.59       72.43      4.96 o
   8   9   7        9.88       14.75      2.80 o
   9   9   7       61.80       60.37     16.20 o
  10   9   7       10.01       11.50      3.05 o
  11   9   7       15.24       12.28      3.45 o
  12   9   7       19.05       16.87      4.16 o
   0  10   7        9.47        7.10      1.53 o
   1  10   7      239.63      219.67      4.93 o
   2  10   7      379.46      376.52      5.18 o
   3  10   7      256.52      252.69      4.75 o
   4  10   7        0.82        1.01      1.08 o
   5  10   7       58.96       44.42      4.55 o
   6  10   7      635.72      660.55     20.97 o
   7  10   7       29.72       25.42      6.89 o
   8  10   7       49.67       57.77     13.09 o
   9  10   7       58.60       62.86      9.19 o
  10  10   7       53.60       42.07     14.04 o
  11  10   7        7.12        4.45      2.93 o
  12  10   7       40.39       52.16     13.81 o
   1  11   7        7.75        9.09      1.24 o
   2  11   7        8.00       11.49      1.70 o
   3  11   7       35.01       37.38      3.18 o
   4  11   7      351.92      354.30     14.74 o
   5  11   7       20.42       19.14      5.77 o
   6  11   7       82.46       88.38      8.21 o
   7  11   7        0.25        2.42      2.51 o
   8  11   7       34.60       35.05      6.50 o
   9  11   7        0.05        1.13      2.25 o
  10  11   7       88.27       97.30      7.21 o
  11  11   7        5.09        6.08      2.48 o
   0  12   7        4.55        5.77      2.55 o
   1  12   7       53.38       52.81      3.17 o
   2  12   7        5.40       -0.27      3.02 o
   3  12   7       61.75       55.54     15.21 o
   4  12   7       10.30        6.47      2.98 o
   5  12   7       61.45       59.42     16.43 o
   6  12   7        3.18        2.28      2.25 o
   7  12   7        2.70        2.25      2.22 o
   8  12   7       64.20       82.38      4.72 o
   9  12   7        8.71        9.41      3.47 o
  10  12   7       82.59       80.21     21.17 o
   1  13   7        4.61        4.71      1.91 o
   2  13   7       12.50       15.59      5.37 o
   3  13   7        0.86        1.77      2.08 o
   4  13   7        9.10       11.03      3.87 o
   5  13   7        4.49        3.67      2.14 o
   6  13   7        0.02       -1.62      2.07 o
   7  13   7        2.65       -0.24      1.99 o
   8  13   7       79.26       68.43     15.58 o
   9  13   7       17.28        0.00     12.61 o
   0  14   7       57.37       60.47     37.23 o
   1  14   7       84.54       84.36      6.76 o
   2  14   7       16.96       17.37     14.11 o
   3  14   7       17.21       21.78      5.85 o
   4  14   7       18.65       29.13      9.01 o
   5  14   7        0.91        1.68      6.00 o
   6  14   7       41.76       30.15     15.91 o
   7  14   7        4.01        3.33      3.52 o
   1  15   7       11.47        3.79      4.57 o
   2  15   7        7.70        5.91      4.08 o
   3  15   7        9.84        9.65      4.11 o
   4  15   7        1.13       -0.94      2.96 o
   0   0   8    10600.57    11028.42    350.17 o
   1   0   8     3064.50     3310.17     79.84 o
   2   0   8      414.80      504.82     17.86 o
   3   0   8      381.99      452.12     23.45 o
   4   0   8      642.55      511.46     26.48 o
   5   0   8       89.72       89.17      6.15 o
   6   0   8       70.70       91.89     10.21 o
  13   0   8        8.95        6.61      4.80 o
  14   0   8      151.42      204.24     12.61 o
   1   1   8       26.50       42.43      3.58 o
   2   1   8     5713.61     5621.72     92.23 o
   3   1   8       46.52       46.72      4.61 o
   4   1   8      138.83      160.99     13.22 o
   5   1   8       27.00       24.62      6.00 o
   6   1   8      168.96      153.51      6.70 o
   7   1   8       51.92       61.25      9.01 o
   8   1   8       21.16       33.03      7.81 o
   9   1   8      178.13      155.59     13.22 o
  12   1   8       12.59       21.62      6.00 o
  13   1   8       20.10       21.62      6.00 o
  14   1   8       41.44       48.64      7.81 o
  15   1   8       10.90       11.41      4.80 o
   0   2   8        0.25        6.00      2.31 o
   1   2   8       21.43       36.76      3.33 o
   2   2   8      640.03      652.20     15.09 o
   3   2   8       21.66       23.91      3.82 o
   5   2   8      397.18      431.64     21.54 o
   6   2   8       93.62       86.24      3.89 o
   7   2   8      241.65      236.69      7.76 o
   8   2   8      123.78       99.11      7.78 o
   9   2   8        7.27        7.70      3.59 o
  10   2   8       19.76       19.02      4.61 o
  11   2   8        0.92        2.97      3.44 o
  14   2   8       33.50       40.83      7.21 o
  15   2   8       11.38       23.42      5.40 o
   1   3   8      310.18      325.49     14.45 o
   4   3   8      210.91      159.06      6.67 o
   5   3   8      128.36      150.36      5.13 o
   6   3   8      178.56      172.76      5.74 o
   7   3   8       12.82       17.49      4.51 o
   8   3   8      456.03      503.20     19.84 o
   9   3   8      133.72      161.58     10.81 o
  10   3   8       67.49       91.28     12.61 o
  11   3   8        6.74       12.01      6.61 o
  12   3   8        0.15        3.00      6.00 o
  13   3   8       24.10       27.62      7.21 o
  14   3   8       66.16      121.91     10.81 o
  15   3   8        1.33        0.00      3.60 o
   3   4   8      903.14      861.13     22.28 o
   4   4   8      161.46      153.98      4.62 o
   5   4   8       36.27       52.63      3.49 o
   6   4   8        0.13        1.21      2.06 o
   7   4   8       17.17       19.73      3.75 o
   8   4   8       23.23       15.09      6.63 o
   9   4   8       65.23       59.00     17.66 o
  10   4   8      303.05      370.17     17.43 o
  11   4   8       90.49      117.72     13.81 o
  12   4   8       25.27       48.04      9.61 o
  13   4   8       40.06       37.83      8.41 o
  14   4   8        1.42        3.00      4.20 o
  15   4   8        4.15        0.35      3.59 o
   1   5   8        4.35       -0.15      1.69 o
   2   5   8     1001.72      922.90     19.39 o
   3   5   8      630.67      632.34     10.33 o
   4   5   8       90.38       76.82      3.11 o
   5   5   8        3.18        1.14      1.61 o
   6   5   8      779.05      665.50     22.28 o
   7   5   8       76.53       79.65      5.34 o
   8   5   8      546.14      546.40     32.77 o
   9   5   8      741.70      817.41     29.48 o
  10   5   8       90.08      107.88      5.09 o
  11   5   8      421.67      519.96     26.64 o
  12   5   8        0.39       -3.60      5.40 o
  13   5   8       25.95       32.43      7.81 o
  14   5   8        4.24        4.88      3.16 o
   0   6   8      200.35      209.81      9.50 o
   1   6   8      122.90       93.53      4.71 o
   2   6   8        5.57        3.19      1.52 o
   3   6   8      210.59      195.78      5.53 o
   4   6   8      397.35      346.34      9.75 o
   5   6   8       18.11       20.95      3.29 o
   6   6   8        2.81        2.42      1.32 o
   7   6   8        5.65        5.10      1.49 o
   8   6   8       61.16       73.27      5.71 o
   9   6   8      165.15      195.83     12.01 o
  10   6   8       61.96       58.42     16.81 o
  11   6   8       36.10       21.46      7.04 o
  12   6   8       11.05       10.21      6.61 o
  13   6   8       42.90       67.08     54.05 o
  14   6   8       42.94       43.57     12.96 o
   1   7   8       20.09       19.01      3.28 o
   2   7   8      185.14      154.62      7.76 o
   3   7   8       32.67       28.32      3.48 o
   4   7   8      531.73      607.72     11.35 o
   5   7   8      135.21      133.22      3.36 o
   6   7   8      272.45      257.97      5.33 o
   7   7   8      230.86      251.37      6.66 o
   8   7   8      262.92      295.69      9.76 o
   9   7   8        1.69        1.82      3.06 o
  10   7   8        0.59        0.84      3.05 o
  11   7   8       42.59       50.18     14.50 o
  12   7   8       34.46       47.21      5.87 o
  13   7   8       28.54       38.18      8.57 o
   0   8   8        7.08        5.15      1.51 o
   1   8   8       59.09       50.97      4.32 o
   2   8   8        1.30        0.66      1.08 o
   3   8   8       57.45       63.10      4.03 o
   4   8   8      410.98      373.70      6.22 o
   5   8   8      239.27      241.81      5.15 o
   6   8   8       35.53       34.52      5.16 o
   7   8   8        1.23       -0.19      1.35 o
   8   8   8        4.12        1.06      2.13 o
   9   8   8       15.14       20.08      5.21 o
  10   8   8        4.20        1.87      3.12 o
  11   8   8       94.79      107.96     17.12 o
  12   8   8        0.07       -0.13      4.36 o
  13   8   8       17.26        9.99      4.42 o
   1   9   8        0.10        0.06      1.17 o
   2   9   8      395.94      347.86      8.13 o
   3   9   8      236.62      214.01      5.33 o
   4   9   8        1.55        1.09      1.13 o
   5   9   8        7.34        5.98      1.44 o
   6   9   8        5.68        4.33      1.43 o
   7   9   8        1.58        1.02      2.21 o
   8   9   8       36.55       35.72      8.02 o
   9   9   8      104.69       98.81      8.71 o
  10   9   8      287.75      344.58     11.38 o
  11   9   8      143.54      160.24      7.26 o
  12   9   8        5.86        3.81      2.45 o
   0  10   8      255.85      231.42     62.57 o
   1  10   8      606.70      535.31     94.49 o
   2  10   8       68.03       62.40      7.30 o
   3  10   8       63.62       56.97      7.71 o
   4  10   8       16.68       12.83      2.50 o
   5  10   8       85.37       92.91      4.98 o
   6  10   8       42.51       29.30      9.08 o
   7  10   8       13.65       10.12      4.25 o
   8  10   8       69.32       59.40     13.61 o
   9  10   8        1.44        1.50      2.21 o
  10  10   8        3.97        3.83      2.48 o
  11  10   8        7.64        8.33      5.70 o
   1  11   8        0.47        1.68      1.55 o
   2  11   8      609.87      583.88    161.62 o
   3  11   8        0.01        1.86      1.59 o
   4  11   8        8.82        5.65      3.69 o
   5  11   8       54.29       56.88     11.06 o
   6  11   8       76.78       76.21      7.61 o
   7  11   8        4.45        5.92      2.93 o
   8  11   8        0.06        1.08      2.15 o
   9  11   8       14.63        7.52      2.50 o
  10  11   8        1.24       -1.80      4.20 o
   0  12   8      103.20      104.51     11.41 o
   1  12   8       24.78       19.03      9.88 o
   2  12   8        0.33       -0.56      4.40 o
   3  12   8        5.07        5.44      5.81 o
   4  12   8       62.53       33.24     21.28 o
   5  12   8      125.76        0.00     11.41 o
   6  12   8      189.23      219.63     10.59 o
   7  12   8       10.78       11.55      3.93 o
   8  12   8        8.91       13.92      3.65 o
   9  12   8       34.89       32.43      6.61 o
   1  13   8       34.19       32.34      9.22 o
   2  13   8       69.34       49.31     26.42 o
   3  13   8        4.21       -1.21      4.14 o
   4  13   8        9.19       10.95     11.11 o
   5  13   8       74.19       58.70     36.94 o
   6  13   8       12.63        6.67      5.40 o
   7  13   8        3.82        8.09      9.61 o
   0  14   8       22.75       22.02     11.71 o
   1  14   8        1.16        2.48      4.37 o
   2  14   8       31.65       17.97     13.29 o
   3  14   8        5.33        2.79      4.11 o
   4  14   8        1.19       -0.50      3.53 o
   5  14   8        2.07        7.03      4.09 o
   6  14   8       14.58        8.03      4.50 o
   1  15   8        4.56        3.02      3.96 o
   2  15   8       40.22       22.81     13.73 o
   3  15   8        1.42        0.85      3.42 o
   1   1   9       36.06       50.41      6.15 o
   2   1   9        0.12        0.60      2.12 o
   3   1   9       34.98       19.23      2.00 o
   4   1   9      606.84      574.45      8.89 o
   5   1   9      602.10      591.71      9.28 o
   6   1   9      266.32      264.64      6.40 o
   7   1   9      142.25      139.33      6.92 o
   8   1   9      280.83      274.77     11.87 o
   9   1   9      174.35      171.24      9.74 o
  10   1   9      416.39      420.77     21.04 o
  11   1   9       12.30        9.89      3.59 o
  12   1   9       12.41       15.80      4.02 o
  13   1   9      106.77      114.21      7.18 o
  14   1   9       53.19       66.06      8.41 o
   2   2   9      337.24      275.42     11.03 o
   3   2   9      179.09      155.79      4.06 o
   4   2   9      216.97      180.10      4.29 o
   5   2   9        3.54        5.47      1.63 o
   6   2   9       47.74       40.23      3.32 o
   7   2   9       50.93       68.22      6.92 o
   8   2   9      518.33      521.90     17.37 o
   9   2   9      448.96      490.75     17.12 o
  10   2   9       39.20       66.44      7.18 o
  11   2   9        5.25        4.20      4.20 o
  12   2   9       33.98       40.83      7.81 o
  13   2   9        0.04        1.20      4.20 o
  14   2   9        7.99       16.21      5.40 o
   1   3   9        9.47        6.54      1.90 o
   2   3   9       68.65       50.51      2.94 o
   3   3   9        0.26        0.65      1.21 o
   4   3   9       30.34       22.86      2.08 o
   5   3   9       47.95       51.83      3.10 o
   6   3   9       57.64       52.99      4.31 o
   7   3   9        0.81       -1.44      3.16 o
   8   3   9      378.26      350.42     21.04 o
   9   3   9      261.39      302.83     19.83 o
  10   3   9      195.36      194.04     16.22 o
  11   3   9      346.58      349.78     21.03 o
  12   3   9        4.24       12.31      4.25 o
  13   3   9        0.05       -1.80      3.60 o
  14   3   9        2.03        3.00      4.20 o
   0   4   9      528.96      490.70     15.67 o
   1   4   9       86.23       97.42      3.39 o
   2   4   9        0.00        0.36      1.17 o
   3   4   9      185.32      218.78      4.93 o
   4   4   9      184.25      193.55      4.91 o
   5   4   9      146.54      147.27      4.10 o
   6   4   9        5.85        6.50      2.02 o
   7   4   9        5.00        5.75      2.62 o
   8   4   9       11.24        9.54      3.44 o
   9   4   9       48.13       57.65     10.81 o
  10   4   9        5.06        6.00      6.60 o
  11   4   9        6.75       13.81      7.21 o
  12   4   9       38.09       38.64     10.51 o
  13   4   9        4.45       10.21      4.80 o
  14   4   9        1.75        4.20      4.20 o
   1   5   9        8.64        5.86      1.56 o
   2   5   9      448.82      360.26      8.30 o
   3   5   9       92.04      104.83      3.85 o
   4   5   9      845.26      698.41     14.07 o
   5   5   9       90.89       86.71      4.26 o
   6   5   9       13.39        9.58      2.20 o
   7   5   9       13.20       19.42      3.94 o
   8   5   9      161.70      160.94      7.18 o
   9   5   9       51.54       46.43      5.64 o
  10   5   9       51.63       29.43      9.01 o
  11   5   9       37.46       64.42      7.61 o
  12   5   9        8.02        9.67      4.02 o
  13   5   9       19.20       17.24      4.25 o
  14   5   9        1.44        1.94      5.10 o
   0   6   9      182.07      199.27      9.92 o
   1   6   9        1.71        2.89      1.74 o
   2   6   9      122.27      107.19      4.00 o
   3   6   9        8.36        8.82      1.99 o
   4   6   9        9.89       15.19      2.13 o
   5   6   9       65.53       73.92      3.79 o
   6   6   9      318.03      310.01      8.24 o
   7   6   9        7.29        6.69      2.59 o
   8   6   9        0.18        1.87      2.07 o
   9   6   9       68.13       73.06      5.66 o
  10   6   9        2.98        2.13      3.75 o
  11   6   9      197.86      226.67     11.38 o
  12   6   9        8.95        6.15      3.59 o
  13   6   9       44.46       42.69      7.65 o
   1   7   9      575.44      528.87     12.15 o
   2   7   9      205.26      194.08      7.09 o
   3   7   9      274.70      242.71      9.45 o
   4   7   9       15.19        7.01      1.83 o
   5   7   9      222.44      211.56      7.09 o
   6   7   9      209.20      193.45      7.72 o
   7   7   9       24.71       24.37      3.93 o
   8   7   9       47.23       41.24      3.87 o
   9   7   9      122.78      130.22      6.40 o
  10   7   9       30.68       53.66     12.31 o
  11   7   9      219.91      279.38     18.63 o
  12   7   9       15.26       13.13      7.91 o
  13   7   9       17.41       21.61      7.97 o
   0   8   9      184.07      185.29      9.92 o
   1   8   9     1276.48     1228.62     21.69 o
   2   8   9       89.61       81.71     17.34 o
   3   8   9      306.21      322.41     13.77 o
   4   8   9       55.45       64.14     11.74 o
   5   8   9      305.24      302.65     14.42 o
   6   8   9      184.39      220.71     11.80 o
   7   8   9      177.28      168.93      8.58 o
   8   8   9       18.11       24.52      5.11 o
   9   8   9       78.08       97.59      5.79 o
  10   8   9       49.18       56.90      6.75 o
  11   8   9       97.59      105.71     11.41 o
  12   8   9        0.61       -1.13      2.58 o
   1   9   9      213.03      163.36     38.34 o
   2   9   9     1726.24     1320.05    346.88 o
   3   9   9       11.43        4.60      5.66 o
   4   9   9        0.58       -1.54      3.18 o
   5   9   9       10.97       12.75      4.61 o
   6   9   9      107.59      104.43      9.49 o
   7   9   9      246.10      263.37     12.66 o
   8   9   9        0.02        0.31      1.95 o
   9   9   9       47.78       49.18      3.64 o
  10   9   9       47.27       24.62     22.22 o
  11   9   9        7.73        2.71      2.43 o
   0  10   9       15.16       12.85     11.71 o
   1  10   9      601.79      483.92    118.50 o
   2  10   9       72.21       61.44     11.39 o
   3  10   9       71.50       56.58     22.48 o
   4  10   9      111.58       79.39     25.46 o
   5  10   9      614.74      577.64    176.14 o
   6  10   9       54.14       34.68     10.94 o
   7  10   9       25.69       19.47      6.67 o
   8  10   9        4.03        0.65      1.92 o
   9  10   9      173.74      145.35    104.23 o
  10  10   9        4.11        4.58      4.63 o
  11  10   9        4.68        2.70      3.70 o
   1  11   9      198.78      173.45     48.61 o
   2  11   9        1.85       -0.38      3.01 o
   3  11   9        2.84       -0.38      3.41 o
   4  11   9       17.98       16.58      7.97 o
   5  11   9      104.55      100.63     31.78 o
   6  11   9       17.51        7.97      3.80 o
   7  11   9       14.17        8.40      3.79 o
   8  11   9      131.28      152.32     46.36 o
   9  11   9        0.00        1.25      2.84 o
  10  11   9       35.21       41.44      7.21 o
   0  12   9       82.28       56.53     33.63 o
   1  12   9        8.90        4.62      3.88 o
   2  12   9      143.89       -1.20     13.82 o
   3  12   9       23.44       18.22     12.79 o
   4  12   9        9.40        5.74      4.76 o
   5  12   9       14.43        6.59      4.68 o
   6  12   9       14.80        8.74      4.25 o
   7  12   9        0.06        1.76      2.93 o
   8  12   9       33.70       33.96      4.61 o
   1  13   9        0.03        0.75      2.91 o
   2  13   9       21.23       16.50      9.27 o
   3  13   9        0.17        4.13      5.40 o
   4  13   9        2.26        3.02      4.10 o
   5  13   9        3.51        0.84      3.50 o
   6  13   9        2.76       -1.20      3.60 o
   7  13   9       20.77       18.01      4.80 o
   0  14   9       39.62       42.06     27.02 o
   1  14   9        4.34        5.09      4.32 o
   2  14   9       31.87       23.99     12.17 o
   3  14   9        0.90       -1.65      3.39 o
   4  14   9       11.51        7.01      5.90 o
   5  14   9       18.89       10.60      6.00 o
   0   0  10      286.71      305.10      9.45 o
   1   0  10      159.95      155.07      4.79 o
   2   0  10       35.94       42.11      3.06 o
   3   0  10      167.99      125.03      4.92 o
   4   0  10      331.34      327.20      8.86 o
   5   0  10      885.26     1039.90     18.64 o
   6   0  10      294.89      297.03      8.71 o
   7   0  10      497.52      479.80     22.85 o
   8   0  10      178.40      199.44     14.42 o
   9   0  10      254.85      344.29     19.83 o
  10   0  10      805.87      905.00     34.90 o
  11   0  10       21.91       43.84      8.41 o
  12   0  10        5.86        1.80      4.20 o
  13   0  10       92.69      113.51      9.61 o
   1   1  10        3.60        1.95      1.15 o
   2   1  10       87.45       89.91      3.05 o
   3   1  10        0.88        3.34      1.35 o
   4   1  10        1.28        1.60      1.33 o
   5   1  10        1.92        1.96      1.62 o
   6   1  10       86.12      100.83      4.65 o
   7   1  10      143.33      123.22      6.81 o
   8   1  10      395.35      404.65     12.35 o
   9   1  10        5.79        6.75      3.59 o
  10   1  10        0.00        1.76      3.16 o
  11   1  10       23.41       29.28      5.10 o
  12   1  10        0.29        3.44      3.16 o
  13   1  10       15.12       19.82      5.40 o
  14   1  10       34.10       49.84      6.61 o
   0   2  10       56.51       61.95      3.63 o
   1   2  10      130.04      117.11      3.29 o
   2   2  10       28.82       21.83      1.84 o
   3   2  10        4.51        2.05      1.26 o
   4   2  10        8.01        5.10      1.57 o
   5   2  10       19.19       18.54      2.26 o
   6   2  10        4.65        6.06      2.19 o
   7   2  10       59.14       65.81      4.94 o
   8   2  10       66.64       86.66      6.53 o
   9   2  10      235.33      305.30     10.56 o
  10   2  10       16.85       13.71      3.42 o
  11   2  10       12.83       13.81      6.00 o
  12   2  10        0.05        7.81      4.80 o
  13   2  10       67.08       93.69      9.01 o
  14   2  10       11.17       -0.60      3.60 o
   1   3  10      138.72      122.38      3.47 o
   2   3  10       13.53       15.09      1.66 o
   3   3  10       74.61       76.12      3.06 o
   4   3  10      539.42      504.31      8.13 o
   5   3  10      318.09      289.99      6.43 o
   6   3  10      189.95      165.22      5.88 o
   7   3  10        5.05        2.53      2.29 o
   8   3  10        4.65        1.24      3.59 o
   9   3  10       31.85       36.00      6.15 o
  10   3  10       56.26       59.54      7.00 o
  11   3  10       85.20       86.36      7.85 o
  12   3  10        0.04        6.00      4.80 o
  13   3  10       25.49       40.23      7.21 o
  14   3  10       63.86       72.67      7.81 o
   0   4  10       92.55       80.82      4.48 o
   1   4  10       23.61       36.00      2.24 o
   2   4  10      197.59      177.48      4.07 o
   3   4  10      188.57      186.53      4.51 o
   4   4  10        4.37        3.60      1.88 o
   5   4  10        0.52       -1.42      1.65 o
   6   4  10       62.86       49.93      5.27 o
   7   4  10       38.89       32.42      4.56 o
   8   4  10        6.62        9.48      4.02 o
   9   4  10       26.00       23.89      5.04 o
  10   4  10      101.20      131.23      9.12 o
  11   4  10        5.48        5.88      4.02 o
  12   4  10       75.85       66.39      7.81 o
  13   4  10        0.77        4.80      4.20 o
   1   5  10       98.03      106.06      3.91 o
   2   5  10       63.15       61.69      3.33 o
   3   5  10        1.06        2.11      1.65 o
   4   5  10       22.64       23.35      3.28 o
   5   5  10      132.62      119.48      5.34 o
   6   5  10       66.37       55.57      5.62 o
   7   5  10      108.85      117.50      7.53 o
   8   5  10      391.69      430.42     14.29 o
   9   5  10        0.68       -0.30      3.32 o
  10   5  10       47.50       60.00      7.00 o
  11   5  10       60.86       68.62      7.18 o
  12   5  10      137.70      180.17      9.34 o
  13   5  10       43.51       53.11     11.71 o
   0   6  10        6.56        7.52      2.97 o
   1   6  10        2.96        2.81      1.88 o
   2   6  10        9.97        8.70      1.99 o
   3   6  10      159.57      144.96      5.17 o
   4   6  10      364.81      364.46      8.91 o
   5   6  10       80.29       98.00      5.20 o
   6   6  10       25.35       14.51      3.51 o
   7   6  10      147.81      170.99      8.41 o
   8   6  10      190.93      226.49      9.54 o
   9   6  10      294.80      293.82     13.52 o
  10   6  10       26.02       29.55      5.29 o
  11   6  10        1.32        1.80      3.32 o
  12   6  10        0.31        0.96      3.16 o
  13   6  10        5.35        2.03      2.60 o
   1   7  10      583.74      529.15     13.72 o
   2   7  10       51.41       69.03      6.27 o
   3   7  10        9.09       11.39      2.68 o
   4   7  10      414.29      428.31     11.03 o
   5   7  10      358.07      378.58     15.66 o
   6   7  10      460.56      548.69     20.14 o
   7   7  10        1.13        5.41      3.07 o
   8   7  10      384.37      420.14     12.95 o
   9   7  10      444.04      492.33     18.64 o
  10   7  10       13.75       19.77      4.61 o
  11   7  10        9.44       10.09      3.71 o
  12   7  10       40.31       48.47      5.30 o
   0   8  10      378.78      372.93     14.62 o
   1   8  10      463.33      448.40     11.53 o
   2   8  10        1.10        1.54      2.02 o
   3   8  10       11.72        5.45      3.19 o
   4   8  10      130.06      113.66      7.36 o
   5   8  10      279.57      272.85     83.41 o
   6   8  10        0.61        1.95      2.80 o
   7   8  10        3.13        4.21      2.87 o
   8   8  10       82.64       85.93      6.24 o
   9   8  10      359.58      371.45     21.64 o
  10   8  10        6.33        3.93      3.04 o
  11   8  10       20.79        8.89      3.34 o
  12   8  10        6.50        6.00      4.20 o
   1   9  10      812.21      626.35    113.88 o
   2   9  10      328.65      284.67     69.31 o
   3   9  10      116.72       81.62     26.91 o
   4   9  10      131.94      105.83     30.41 o
   5   9  10       17.61       15.47      6.07 o
   6   9  10       46.56       39.06     11.46 o
   7   9  10       48.64       28.61     10.67 o
   8   9  10       26.88       16.33      8.04 o
   9   9  10        2.75        2.16      5.00 o
  10   9  10        9.51        3.19      4.55 o
  11   9  10        0.09       -1.04      3.27 o
   0  10  10      118.19       68.44     36.09 o
   1  10  10        4.35        9.18      3.27 o
   2  10  10       55.72       54.33     11.27 o
   3  10  10       31.49       30.65     12.17 o
   4  10  10       65.75       49.07     17.73 o
   5  10  10       95.70       83.91     26.51 o
   6  10  10        5.50        5.64      3.66 o
   7  10  10       85.45       81.29     26.99 o
   8  10  10        7.17        6.03      3.49 o
   9  10  10       58.29       54.43     34.53 o
  10  10  10       58.36       43.72     29.73 o
   1  11  10       84.34       59.92     23.35 o
   2  11  10      216.76        3.00     15.02 o
   3  11  10       58.48       40.87     14.57 o
   4  11  10       32.20       33.50      9.09 o
   5  11  10       15.97        9.69      4.59 o
   6  11  10       19.23       15.05      6.93 o
   7  11  10      119.98       97.11     29.92 o
   8  11  10       14.14       14.06      5.04 o
   9  11  10       18.82       13.52     12.31 o
   0  12  10        0.16        1.80      4.62 o
   1  12  10        0.24        3.56      3.08 o
   2  12  10       36.45       24.05     12.75 o
   3  12  10        6.39        1.42      4.26 o
   4  12  10        5.55        3.63      3.82 o
   5  12  10       44.06       44.80     17.18 o
   6  12  10       17.33       11.21      4.15 o
   7  12  10        0.62        0.60      2.62 o
   2  13  10        4.37       -1.48      3.39 o
   3  13  10       25.65       16.27      9.61 o
   4  13  10       34.05       34.08     21.62 o
   5  13  10        4.86        1.42      3.44 o
   1  14  10       14.09       12.61      4.20 o
   2  14  10       21.80       25.22      5.40 o
   1   1  11        0.50        0.74      1.26 o
   2   1  11      306.14      298.84      5.27 o
   3   1  11       17.57        7.46      1.62 o
   4   1  11        4.30        2.16      1.56 o
   5   1  11      181.39      186.06      5.44 o
   6   1  11      771.47      829.32     13.45 o
   7   1  11      168.10      173.89      7.63 o
   8   1  11      415.60      400.94     15.08 o
   9   1  11      249.81      260.47     19.53 o
  10   1  11      496.82      573.29     18.27 o
  11   1  11       46.00       53.99      6.15 o
  12   1  11      183.93      220.40     15.32 o
  13   1  11       21.97       12.61      4.80 o
   0   2  11     4375.31     4292.92     52.57 o
   1   2  11       14.76       15.74      1.78 o
   2   2  11        0.46       -0.76      1.28 o
   3   2  11       30.56       31.57      2.36 o
   4   2  11      461.52      463.80      8.00 o
   5   2  11       29.26       26.12      2.61 o
   6   2  11      469.16      475.51      9.59 o
   7   2  11       13.58       23.76      3.65 o
   8   2  11      137.54      142.23      9.74 o
   9   2  11       10.34        5.97      3.08 o
  10   2  11      146.77      160.59      9.07 o
  11   2  11       14.05       12.01      5.40 o
  12   2  11      200.90      225.30     14.42 o
  13   2  11        5.26       13.21      4.80 o
   1   3  11      679.02      595.34      8.27 o
   2   3  11       30.28       41.64      2.51 o
   3   3  11      482.70      497.02      7.77 o
   4   3  11        1.77        1.58      1.62 o
   5   3  11       85.04       80.12      3.81 o
   6   3  11      128.51      128.92      5.04 o
   7   3  11      135.85      163.57      6.88 o
   8   3  11       77.85       54.97      7.00 o
   9   3  11       43.93       52.29      6.75 o
  10   3  11        2.14       -0.71      3.32 o
  11   3  11       30.08       35.28      5.52 o
  12   3  11        3.17        5.40      4.20 o
  13   3  11       12.44       14.41      4.80 o
   0   4  11        0.54        1.38      1.94 o
   1   4  11        0.36        1.31      1.39 o
   2   4  11      377.98      387.84      6.49 o
   3   4  11        8.90       14.08      1.92 o
   4   4  11      153.09      162.60      5.10 o
   5   4  11       91.92       74.31      4.25 o
   6   4  11       98.76      103.82      7.36 o
   7   4  11       44.91       38.58      4.92 o
   8   4  11       77.57       90.67      6.81 o
   9   4  11        7.35       14.27      4.44 o
  10   4  11       22.41       27.17      5.29 o
  11   4  11       41.68       54.11      6.37 o
  12   4  11       22.93       27.13      4.67 o
  13   4  11        0.65        0.60      3.60 o
   1   5  11      248.54      261.31      5.63 o
   2   5  11       89.93       74.24      3.50 o
   3   5  11        5.87        5.91      2.05 o
   4   5  11       51.14       41.72      3.85 o
   5   5  11        0.33        1.62      2.23 o
   6   5  11       38.16       46.25      5.31 o
   7   5  11      115.14      110.41      7.61 o
   8   5  11      185.27      180.10      8.52 o
   9   5  11       50.72       74.72     13.51 o
  10   5  11       51.12       51.86      8.41 o
  11   5  11       35.38       34.49      5.30 o
  12   5  11       40.94       37.47      4.87 o
   0   6  11      191.77      178.98     10.35 o
   1   6  11      106.83      113.03      4.72 o
   2   6  11      219.78      248.58      8.53 o
   3   6  11       81.95       77.25      4.53 o
   4   6  11       60.38       63.88      4.55 o
   5   6  11       36.88       32.67      3.55 o
   6   6  11       31.63       25.16      5.29 o
   7   6  11        0.07        1.01      2.74 o
   8   6  11       10.04        6.82      3.23 o
   9   6  11       69.79       92.49      8.37 o
  10   6  11       31.10       31.20     10.34 o
  11   6  11        6.89        1.93      3.00 o
  12   6  11       17.72       16.01      6.42 o
   1   7  11      112.78      113.40      5.35 o
   2   7  11        2.48       -0.95      1.94 o
   3   7  11       24.70       14.12      3.23 o
   4   7  11       10.20       10.14      2.88 o
   5   7  11      107.89      130.12      6.42 o
   6   7  11      313.26      292.38     13.52 o
   7   7  11       97.46       93.99      6.82 o
   8   7  11       60.59       76.58      6.12 o
   9   7  11       24.96       18.03      5.52 o
  10   7  11        1.21        0.96      3.02 o
  11   7  11        3.13        2.78      2.60 o
   0   8  11      375.24      398.84     15.47 o
   1   8  11       22.19       11.22      2.98 o
   2   8  11      442.56      444.52     13.28 o
   3   8  11       60.28       51.19     10.45 o
   4   8  11        0.39        1.02      2.88 o
   5   8  11        0.04       -1.33      2.67 o
   6   8  11       95.50       94.00      6.70 o
   7   8  11       18.31       12.33      3.25 o
   8   8  11        8.71       11.49      3.21 o
   9   8  11       60.42       65.14      6.49 o
  10   8  11       22.84       41.94      5.04 o
  11   8  11        0.22       -0.07      2.58 o
   1   9  11      224.21      231.07     41.46 o
   2   9  11      136.19       97.84     19.51 o
   3   9  11       38.10       22.32      7.34 o
   4   9  11       39.47       34.94     13.14 o
   5   9  11        3.10        7.26      3.90 o
   6   9  11       73.62       63.90     19.19 o
   7   9  11        6.15        7.10      3.87 o
   8   9  11        0.18        2.83      3.05 o
   9   9  11       52.33       35.91     28.23 o
  10   9  11        4.00        1.67      3.63 o
   0  10  11        4.35        6.69      3.89 o
   1  10  11        5.28        5.19      3.02 o
   2  10  11      147.31      115.84     34.71 o
   3  10  11       70.14       76.02     26.95 o
   4  10  11       77.58       53.58     19.65 o
   5  10  11        5.17       10.37      3.93 o
   6  10  11       10.04        6.12      3.52 o
   7  10  11        0.07        4.65      3.17 o
   8  10  11        2.88        3.56      2.93 o
   9  10  11        0.22       -1.20      3.70 o
   1  11  11       42.98       35.48     10.48 o
   2  11  11        1.12        0.58      3.12 o
   3  11  11       45.65       36.29      9.70 o
   4  11  11        0.11       -1.11      2.75 o
   5  11  11        0.05        2.40      3.19 o
   6  11  11      107.27      107.38     33.87 o
   7  11  11       59.47       46.88     33.03 o
   8  11  11       66.55       50.70      4.76 o
   0  12  11      560.52      491.36     21.05 o
   1  12  11       10.69       16.17      4.50 o
   2  12  11       77.55       81.08      9.61 o
   3  12  11       16.18       13.17      8.41 o
   4  12  11        0.00        0.70      3.40 o
   5  12  11        4.97        6.23      3.89 o
   6  12  11        0.36        2.32      3.34 o
   1  13  11       96.29       81.69      7.81 o
   2  13  11        8.96        8.41      4.20 o
   3  13  11       10.21       10.21      4.20 o
   4  13  11        1.13        0.00      3.60 o
   0   0  12      392.07      492.97     14.08 o
   1   0  12      230.44      267.99      7.72 o
   2   0  12     1218.45     1273.01     19.97 o
   3   0  12       27.15       32.76      3.53 o
   4   0  12       83.04       96.91      5.40 o
   5   0  12      333.64      274.03      8.86 o
   6   0  12      635.02      729.99     21.47 o
   7   0  12      371.04      336.25     13.58 o
   8   0  12       13.69       16.21      6.61 o
   9   0  12      111.53      139.34     12.61 o
  10   0  12        6.65        3.60      4.80 o
  11   0  12       36.06       64.25      9.01 o
  12   0  12       23.61       13.21      4.80 o
   1   1  12     1633.67     1707.73     16.92 o
   2   1  12     3000.58     2999.31     27.63 o
   3   1  12      746.40      759.89      9.93 o
   4   1  12      423.49      400.49      7.58 o
   5   1  12       78.21       73.04      4.14 o
   6   1  12      452.11      492.78     11.82 o
   7   1  12       11.74        7.74      2.84 o
   8   1  12        0.23        3.00      3.40 o
   9   1  12        9.56       10.40      4.02 o
  10   1  12       21.81       29.41      5.04 o
  11   1  12        2.94        6.81      3.16 o
  12   1  12        1.64        7.81      4.20 o
   0   2  12       70.41       71.73      4.77 o
   1   2  12       12.14       13.81      1.96 o
   2   2  12      147.17      170.24      4.31 o
   3   2  12      237.14      252.20      5.61 o
   4   2  12      253.25      282.20      6.28 o
   5   2  12      437.98      500.10      9.33 o
   6   2  12      290.86      325.76      8.57 o
   7   2  12        4.22        6.26      2.74 o
   8   2  12        3.00        3.10      2.73 o
   9   2  12      168.76      175.32      9.49 o
  10   2  12       72.62       69.61      6.61 o
  11   2  12        7.56        6.61      4.80 o
  12   2  12       10.61        7.21      4.80 o
   1   3  12        8.84        5.56      1.73 o
   2   3  12     2205.21     2109.19     20.98 o
   3   3  12      930.16      974.11     12.35 o
   4   3  12      120.28      135.27      4.50 o
   5   3  12        9.33        9.78      2.14 o
   6   3  12        2.60        3.35      2.20 o
   7   3  12      188.96      201.45      7.54 o
   8   3  12        0.04        0.55      2.60 o
   9   3  12        5.62        2.80      4.50 o
  10   3  12        4.96       10.14      4.02 o
  11   3  12        0.48       -1.20      3.60 o
  12   3  12       21.48       30.62      6.00 o
   0   4  12     2797.25     2809.46     37.25 o
   1   4  12      381.51      392.90      6.83 o
   2   4  12       27.70       22.12      2.25 o
   3   4  12        2.33        2.90      1.69 o
   4   4  12      195.61      222.34      5.62 o
   5   4  12        8.49        4.95      2.08 o
   6   4  12        0.55       -1.03      2.27 o
   7   4  12       94.31       72.77      6.27 o
   8   4  12        9.71        8.59      4.18 o
   9   4  12       31.40       42.19      6.06 o
  10   4  12       24.95       26.98      5.04 o
  11   4  12        1.68        0.71      2.75 o
  12   4  12        7.52        6.27      3.90 o
   1   5  12     3805.94     3901.30     34.77 o
   2   5  12      566.43      619.11      9.38 o
   3   5  12      143.03      140.03      6.37 o
   4   5  12      136.61      129.45      5.62 o
   5   5  12        4.07        6.57      2.46 o
   6   5  12       40.72       63.24      5.91 o
   7   5  12       73.65       74.96      6.27 o
   8   5  12      119.14      109.62      9.98 o
   9   5  12       28.59       29.49     12.58 o
  10   5  12       42.99       54.07      6.15 o
  11   5  12       78.61       88.29      9.61 o
   0   6  12      175.51      176.77     21.03 o
   1   6  12        0.87        1.41      1.88 o
   2   6  12      176.65      162.40      5.32 o
   3   6  12        0.93        0.58      2.14 o
   4   6  12        3.25        1.22      2.12 o
   5   6  12        0.85       -0.42      2.19 o
   6   6  12        0.19        2.48      2.87 o
   7   6  12       56.16       86.20      6.57 o
   8   6  12        0.19        0.30      2.60 o
   9   6  12      118.34      152.56     13.81 o
  10   6  12        0.10        0.35      2.77 o
  11   6  12        3.80        4.66      2.93 o
   1   7  12       22.55       24.40      4.03 o
   2   7  12        4.63        6.53      2.30 o
   3   7  12        0.01        1.52      2.18 o
   4   7  12      183.95      170.51      7.06 o
   5   7  12       14.01       12.46      2.99 o
   6   7  12       72.39       80.46      6.35 o
   7   7  12       17.83       15.23      3.84 o
   8   7  12        0.02        1.26      2.37 o
   9   7  12        1.99        4.46      3.16 o
  10   7  12       64.42       39.00     29.13 o
   0   8  12      166.30      158.70     11.41 o
   1   8  12        0.70        2.12      2.17 o
   2   8  12       98.17       99.22      6.01 o
   3   8  12      227.08      223.30     12.92 o
   4   8  12        0.45        2.22      3.61 o
   5   8  12        0.31        1.61      3.54 o
   6   8  12        0.02        2.71      2.73 o
   7   8  12        0.54        1.72      2.52 o
   8   8  12        0.14        0.03      2.27 o
   9   8  12       49.81       30.13      8.75 o
  10   8  12        9.05        8.63      3.77 o
   1   9  12      643.75      592.77     77.02 o
   2   9  12        1.32        1.54      3.49 o
   3   9  12        2.73        6.14      3.97 o
   4   9  12       56.89       48.68     15.28 o
   5   9  12        2.67        5.74      3.81 o
   6   9  12       14.07       11.58      5.06 o
   7   9  12       13.12       10.34      5.13 o
   8   9  12        2.67        1.80      2.82 o
   9   9  12        3.55        4.45      3.81 o
   0  10  12      131.70      101.54     26.47 o
   1  10  12        7.89        5.25      3.02 o
   2  10  12        0.61        3.18      3.33 o
   3  10  12        2.70        7.27      3.86 o
   4  10  12        0.02        4.41      3.19 o
   5  10  12        1.94        1.73      3.14 o
   6  10  12        0.16        0.84      2.75 o
   7  10  12       11.93        8.98      3.34 o
   8  10  12        3.55        4.97      4.17 o
   1  11  12       67.83       68.81      5.90 o
   2  11  12       60.42       66.29     18.63 o
   3  11  12       61.98       39.70     11.59 o
   4  11  12       45.46       36.34     12.24 o
   5  11  12        5.38        1.77      2.80 o
   6  11  12       55.27       52.03     15.20 o
   0  12  12       10.45        9.61      4.20 o
   1  12  12       10.20       10.21      4.80 o
   2  12  12       15.97        9.01      4.20 o
   3  12  12       21.07       25.82      5.40 o
   4  12  12       11.47        6.03      7.51 o
   1   1  13       82.08      103.87      4.30 o
   2   1  13       18.98       18.74      2.23 o
   3   1  13       21.15       29.80      2.50 o
   4   1  13        2.13        0.02      1.57 o
   5   1  13      423.42      411.59      8.43 o
   6   1  13       41.53       44.09      3.90 o
   7   1  13       21.14       25.00      4.03 o
   8   1  13      139.73      148.47     11.71 o
   9   1  13       96.06       90.41      7.61 o
  10   1  13        0.70        2.10      2.97 o
  11   1  13        1.47        3.70      2.74 o
  12   1  13        1.61        0.00      3.00 o
   0   2  13     3550.97     3946.31     49.97 o
   1   2  13       19.05       10.08      1.98 o
   2   2  13      815.03      905.68     12.00 o
   3   2  13      104.49       98.96      4.10 o
   4   2  13       22.55       33.97      2.91 o
   5   2  13      283.81      257.64      7.02 o
   6   2  13       17.44       18.57      2.94 o
   7   2  13       26.88       24.26      3.53 o
   8   2  13       14.93       20.63      5.29 o
   9   2  13       70.01       88.37      7.42 o
  10   2  13        6.50        8.48      8.71 o
  11   2  13        9.92        8.35      7.51 o
   1   3  13        0.04        0.89      1.62 o
   2   3  13     1192.66     1372.70     16.05 o
   3   3  13      454.25      499.95      8.25 o
   4   3  13        7.19        2.60      1.80 o
   5   3  13      103.08       91.51      4.40 o
   6   3  13      311.32      286.90     14.21 o
   7   3  13        4.85        6.07      2.60 o
   8   3  13       20.75       24.20      7.88 o
   9   3  13        5.99        1.63      3.11 o
  10   3  13        0.99        4.12      3.85 o
  11   3  13        1.99        1.23      3.27 o
   0   4  13      109.12      111.90      5.90 o
   1   4  13      584.73      531.34      8.25 o
   2   4  13      204.12      222.23      5.41 o
   3   4  13      106.39       98.40      4.07 o
   4   4  13      300.63      327.27      7.29 o
   5   4  13      102.34       86.88      4.70 o
   6   4  13       28.07       22.72      3.45 o
   7   4  13       56.82       71.42      6.10 o
   8   4  13       13.28       12.05      3.29 o
   9   4  13       38.01       50.70      5.94 o
  10   4  13       13.37        9.05      5.81 o
  11   4  13        3.09        3.63      3.27 o
   1   5  13       12.08       12.00      1.98 o
   2   5  13       93.77       71.94      3.79 o
   3   5  13       79.88       96.91      4.54 o
   4   5  13      404.52      405.43      8.88 o
   5   5  13       53.01       51.53      4.01 o
   6   5  13        0.39        0.79      2.66 o
   7   5  13       18.34       23.08      5.99 o
   8   5  13        9.67        6.30      2.79 o
   9   5  13        0.26       -1.91      2.56 o
  10   5  13       22.26       23.88      8.81 o
   0   6  13       57.55       71.30      5.47 o
   1   6  13      223.98      194.78      5.42 o
   2   6  13      215.53      205.53      6.21 o
   3   6  13      168.72      183.25      6.62 o
   4   6  13      222.41      227.39      7.25 o
   5   6  13        7.14        8.45      2.81 o
   6   6  13        4.47        1.30      2.65 o
   7   6  13       48.15       46.41      9.31 o
   8   6  13       42.06       40.06      8.20 o
   9   6  13       89.77       86.75      7.18 o
  10   6  13        0.67        3.24      2.56 o
   1   7  13      187.42      191.12      7.67 o
   2   7  13      128.54      125.22      5.68 o
   3   7  13        6.39        7.00      2.47 o
   4   7  13      105.34      119.15      5.93 o
   5   7  13        1.45        1.92      2.21 o
   6   7  13      145.87      174.28      9.92 o
   7   7  13      130.72      145.36      8.64 o
   8   7  13       51.45       43.72      9.79 o
   9   7  13       25.10       18.49      7.47 o
   0   8  13      119.34      104.21     28.38 o
   1   8  13      102.03       90.38      5.15 o
   2   8  13       65.68       61.20      9.30 o
   3   8  13      124.68      112.80     31.88 o
   4   8  13       13.90       15.83      6.60 o
   5   8  13        0.97        2.21      3.36 o
   6   8  13        8.62        8.75      3.52 o
   7   8  13        9.16       10.60      4.72 o
   8   8  13        0.81       -1.24      2.10 o
   9   8  13       28.53       40.83      6.61 o
   1   9  13       14.61       15.01      4.68 o
   2   9  13      179.57      167.37     48.62 o
   3   9  13       16.12       14.72      8.56 o
   4   9  13       90.61       78.26     23.74 o
   5   9  13       19.40       15.11      7.05 o
   6   9  13        2.61        5.29      3.16 o
   7   9  13       11.89        9.15      3.14 o
   8   9  13        1.77        0.00      3.60 o
   0  10  13       46.10       61.85      7.81 o
   1  10  13      169.92      150.33     26.40 o
   2  10  13        0.17        1.59      3.23 o
   3  10  13       55.71       50.08     16.65 o
   4  10  13       17.09       15.36      5.72 o
   5  10  13       15.38       11.07      5.74 o
   6  10  13        2.91        1.51      2.58 o
   1  11  13       46.49       25.22      5.40 o
   2  11  13       13.81       15.01      4.80 o
   3  11  13        0.02       -2.20      2.63 o
   4  11  13        3.93        1.38      2.76 o
   0   0  14      911.99      965.21     26.80 o
   1   0  14        4.45        8.34      2.84 o
   2   0  14      298.23      294.92      8.48 o
   3   0  14       73.01       81.49      5.14 o
   4   0  14        4.58       10.56      2.72 o
   5   0  14       48.89       60.09      5.66 o
   6   0  14        1.14        5.70      3.40 o
   7   0  14       11.13        8.05      3.59 o
   8   0  14       49.54       64.86      9.01 o
   9   0  14       65.25       99.69      9.61 o
  10   0  14        5.91       20.42      5.40 o
   1   1  14      304.12      362.97      7.09 o
   2   1  14      640.04      664.94      9.89 o
   3   1  14        0.09        0.31      1.64 o
   4   1  14       10.29       13.60      2.05 o
   5   1  14        2.82        4.49      2.17 o
   6   1  14       23.08       17.33      2.96 o
   7   1  14       21.05       29.00      4.01 o
   8   1  14       36.83       40.71      5.52 o
   9   1  14       31.99       37.17      4.87 o
  10   1  14        7.18        5.22      2.74 o
  11   1  14        1.34        1.80      3.60 o
   0   2  14       53.30       64.29      4.81 o
   1   2  14       62.03       76.56      3.78 o
   2   2  14        0.91        0.21      1.63 o
   3   2  14       32.08       28.58      2.56 o
   4   2  14       61.60       54.95      3.38 o
   5   2  14        4.02        9.57      2.32 o
   6   2  14        6.84        7.18      2.40 o
   7   2  14        0.08        1.21      2.18 o
   8   2  14        6.09        5.56      3.16 o
   9   2  14       12.28       21.02      6.00 o
  10   2  14       12.74       13.21      4.80 o
   1   3  14        3.14        2.44      1.73 o
   2   3  14     1017.15     1071.76     13.46 o
   3   3  14      183.70      204.46      5.16 o
   4   3  14        4.41        5.36      1.96 o
   5   3  14       43.60       48.31      3.97 o
   6   3  14       68.87       80.77      4.70 o
   7   3  14        0.04        0.23      2.37 o
   8   3  14       37.60       29.54     10.59 o
   9   3  14       18.36        8.22      8.71 o
  10   3  14        0.15       -0.60      3.60 o
   0   4  14      414.02      487.25     11.08 o
   1   4  14       23.43       19.83      2.30 o
   2   4  14      240.48      245.02      5.58 o
   3   4  14        0.15        1.60      1.61 o
   4   4  14       18.79       27.62      2.74 o
   5   4  14        3.43        6.71      2.29 o
   6   4  14        0.64        1.88      2.17 o
   7   4  14       81.78      101.54      6.22 o
   8   4  14       29.17       26.10      6.15 o
   9   4  14        0.00        0.03      2.68 o
  10   4  14        3.93        0.60      3.22 o
   1   5  14      397.19      441.31      7.51 o
   2   5  14        0.66       -0.30      1.63 o
   3   5  14        0.12        1.26      1.88 o
   4   5  14      506.53      485.82      9.99 o
   5   5  14      250.85      265.81      7.55 o
   6   5  14       66.15       64.82      5.53 o
   7   5  14        6.62        9.20      2.93 o
   8   5  14        0.58       -0.28      2.31 o
   9   5  14        3.41        2.74      2.68 o
   0   6  14        5.43        7.11      2.68 o
   1   6  14       50.29       45.68      3.50 o
   2   6  14       71.45       81.00      4.43 o
   3   6  14        5.60       13.03      2.66 o
   4   6  14      276.38      271.03      9.45 o
   5   6  14        0.03       -0.07      2.13 o
   6   6  14       19.92       18.14      3.64 o
   7   6  14        9.34        8.59      2.83 o
   8   6  14       48.83       54.65      4.36 o
   9   6  14        3.15        5.33      2.58 o
   1   7  14       23.67       24.29      3.54 o
   2   7  14       57.58       64.08      4.26 o
   3   7  14       80.04       89.96      5.42 o
   4   7  14       30.11       33.65      3.55 o
   5   7  14      108.94       95.02      6.16 o
   6   7  14       13.50       14.35      4.87 o
   7   7  14        1.95        3.04      2.29 o
   8   7  14      114.46       95.03     63.07 o
   0   8  14       34.29       28.82      6.61 o
   1   8  14       13.40       15.93      3.40 o
   2   8  14        6.87        5.59      3.73 o
   3   8  14        1.08       -0.45      3.19 o
   4   8  14       39.57       29.42     10.19 o
   5   8  14       72.12       58.50     19.05 o
   6   8  14       19.98       20.25      6.41 o
   7   8  14        0.02       -0.14      2.23 o
   1   9  14       44.37       41.85      4.21 o
   2   9  14       98.42       88.88     29.73 o
   3   9  14        3.81        3.22      3.04 o
   4   9  14       94.73       83.44     27.90 o
   5   9  14        1.88        4.18      2.78 o
   6   9  14       19.11       10.12      3.13 o
   0  10  14      100.09      103.31      8.41 o
   1  10  14       24.99       24.02      5.40 o
   2  10  14       22.90       22.22      5.40 o
   3  10  14       36.19       25.99      7.46 o
   4  10  14       27.65       17.85      6.12 o
   1   1  15        0.02        1.97      1.73 o
   2   1  15       54.88       61.49      3.48 o
   3   1  15      100.51      105.89      4.04 o
   4   1  15      103.45      117.64      4.22 o
   5   1  15        6.53        3.12      2.15 o
   6   1  15      147.27      163.25      6.38 o
   7   1  15       47.96       50.52      4.48 o
   8   1  15      113.51      126.74     10.21 o
   9   1  15        0.02        0.90      2.55 o
   0   2  15       52.03       50.59      4.55 o
   1   2  15       22.58       22.18      2.43 o
   2   2  15       12.47        8.37      1.83 o
   3   2  15       24.95       32.72      2.56 o
   4   2  15        1.10        0.57      1.73 o
   5   2  15      124.89      123.12      5.21 o
   6   2  15      194.87      178.83      5.90 o
   7   2  15        6.58        1.80      2.43 o
   8   2  15       22.18       18.56      3.40 o
   9   2  15        0.04       -1.80      3.00 o
   1   3  15      262.06      266.36      5.81 o
   2   3  15       16.71       12.72      1.98 o
   3   3  15        4.65        2.89      1.62 o
   4   3  15        3.97        1.99      1.76 o
   5   3  15        2.31        2.49      2.13 o
   6   3  15       18.05       18.08      2.56 o
   7   3  15       32.40       40.89      4.24 o
   8   3  15        0.23        1.80      3.60 o
   9   3  15        6.12       15.01      4.80 o
   0   4  15       46.64       54.67      5.02 o
   1   4  15      164.83      148.90      4.31 o
   2   4  15      202.55      228.07      5.20 o
   3   4  15       45.58       44.50      2.90 o
   4   4  15       12.10       13.69      2.36 o
   5   4  15       75.40       69.67      5.89 o
   6   4  15       20.52       24.61      4.98 o
   7   4  15       29.89       29.94      5.72 o
   8   4  15       11.86       10.66      3.32 o
   1   5  15       54.18       63.28      3.29 o
   2   5  15       37.74       28.15      2.57 o
   3   5  15        3.80        3.41      1.89 o
   4   5  15       32.08       29.43      3.03 o
   5   5  15       75.90       85.84      5.05 o
   6   5  15        5.91        5.50      2.63 o
   7   5  15       78.58       75.94      4.92 o
   8   5  15       16.40       11.58      4.35 o
   0   6  15       30.53       26.75      3.90 o
   1   6  15       50.36       52.71      3.47 o
   2   6  15        0.88        0.17      1.73 o
   3   6  15       19.17       12.64      2.69 o
   4   6  15        2.05        3.23      2.17 o
   5   6  15       10.49        8.60      2.35 o
   6   6  15        5.67        3.53      2.37 o
   7   6  15       16.08        8.03      2.43 o
   1   7  15       92.31       92.72      4.94 o
   2   7  15       68.14       75.79     15.60 o
   3   7  15       10.77        4.84      2.66 o
   4   7  15        0.00        2.30      2.25 o
   5   7  15        6.70        6.52      2.49 o
   6   7  15        1.07        0.28      2.03 o
   0   8  15      134.38      151.37     10.81 o
   1   8  15        4.46        3.90      2.55 o
   2   8  15       45.19       34.79     10.34 o
   3   8  15        5.18        2.39      3.04 o
   4   8  15       16.70       17.59      5.48 o
   5   8  15       30.79       22.85      8.49 o
   1   9  15       56.05       47.44      6.01 o
   2   9  15        8.48        4.20      3.60 o
   3   9  15        4.26        3.60      3.60 o
   0   0  16        0.37       -0.30      2.97 o
   1   0  16        2.92       -0.08      2.07 o
   2   0  16        1.71        7.26      2.47 o
   3   0  16        8.56       10.98      2.68 o
   4   0  16        9.01        7.17      3.59 o
   5   0  16       43.92       47.68      5.30 o
   6   0  16        0.58       -0.30      2.55 o
   7   0  16        1.00        0.60      3.60 o
   1   1  16      178.82      207.36      5.19 o
   2   1  16       44.41       41.43      2.81 o
   3   1  16       15.53       14.49      2.00 o
   4   1  16        0.67        0.75      1.79 o
   5   1  16        0.01       -0.26      2.01 o
   6   1  16        5.25        3.34      2.01 o
   7   1  16        0.02        1.40      2.08 o
   8   1  16        0.15        5.40      3.60 o
   0   2  16       59.86       48.87      4.20 o
   1   2  16       76.80       81.95      3.63 o
   2   2  16       20.12       21.10      2.19 o
   3   2  16        2.85        2.82      1.64 o
   4   2  16       44.53       48.81      3.47 o
   5   2  16       27.90       24.65      3.00 o
   6   2  16        9.82       11.42      2.29 o
   7   2  16        2.91        1.97      2.31 o
   1   3  16        2.65        2.91      1.51 o
   2   3  16        3.31        3.11      1.58 o
   3   3  16       70.35       64.52      3.18 o
   4   3  16       16.35       18.24      2.29 o
   5   3  16       17.74       13.90      2.29 o
   6   3  16       29.34       30.23      3.03 o
   7   3  16        6.31        4.20      2.55 o
   0   4  16       20.69       26.47      3.14 o
   1   4  16        6.13        4.27      1.56 o
   2   4  16        8.10        7.52      1.73 o
   3   4  16       15.53       16.44      2.22 o
   4   4  16       25.44       28.58      2.82 o
   5   4  16        7.92        5.88      2.18 o
   6   4  16       13.11       11.05      2.63 o
   7   4  16       28.03       45.64      6.01 o
   1   5  16      187.72      186.60      5.14 o
   2   5  16       33.49       32.68      2.56 o
   3   5  16        4.25        3.07      1.86 o
   4   5  16       11.59       15.21      2.49 o
   5   5  16        0.33        0.30      1.76 o
   6   5  16      147.36      147.94      7.42 o
   0   6  16        9.07        6.91      2.97 o
   1   6  16        0.24       -0.09      1.58 o
   2   6  16       12.57       11.91      2.60 o
   3   6  16       41.01       49.68      5.14 o
   4   6  16       24.68       19.17      4.26 o
   5   6  16       31.88       23.92      5.46 o
   1   7  16       56.90       53.05      4.87 o
   2   7  16        0.03       -0.60      3.00 o
   3   7  16       16.52       13.81      4.20 o
   4   7  16        0.01       -1.72      2.35 o
   0   8  16        6.94       10.81      3.60 o
   1   8  16        2.58        3.60      3.00 o
   1   1  17        4.98        3.98      1.45 o
   2   1  17       19.98       25.05      2.04 o
   3   1  17        7.03        4.71      1.65 o
   4   1  17        0.21        1.43      1.71 o
   5   1  17       16.98       22.32      2.54 o
   6   1  17       82.15      102.70      8.41 o
   0   2  17        6.51        6.30      2.10 o
   1   2  17        6.03        6.54      1.56 o
   2   2  17        1.41        2.54      1.39 o
   3   2  17       36.03       38.07      2.92 o
   4   2  17       19.50       17.15      2.37 o
   5   2  17        0.04        0.57      1.56 o
   1   3  17        4.55        4.01      1.45 o
   2   3  17       53.63       46.32      2.54 o
   3   3  17        0.20        0.61      1.58 o
   4   3  17        0.06        0.35      1.92 o
   5   3  17        0.02        0.60      1.73 o
   0   4  17       34.32       37.65      3.57 o
   1   4  17       10.86        9.26      1.55 o
   2   4  17        0.34        0.44      1.49 o
   3   4  17        1.30        2.29      1.63 o
   4   4  17        4.19        4.40      2.08 o
   1   5  17        3.17        1.37      1.43 o
   2   5  17       17.80       14.46      2.43 o
   3   5  17       21.66       17.50      2.97 o
   0   6  17        6.32        6.00      3.00 o
   1   6  17       21.24       27.02      4.80 o
   0   0  18        3.19       -0.76      2.31 o
   1   0  18       15.92       15.37      2.43 o
   2   0  18       39.61       51.74      3.69 o
   1   1  18       10.22        8.52      1.45 o
   2   1  18        6.02        6.61      1.58 o
   0   2  18        7.47        8.41      2.08 o
   1   2  18       23.75       26.00      2.00 o
 
